# Supplementary material for: 2-[3-(2-Acetoxyphenyl)quinoxa­lin-2-yl]phenyl acetate
Source: Acta Crystallogr Sect E Struct Rep Online. 2013 Apr 20;69(Pt 5):o764. doi: 10.1107/S1600536813009161 (PMC3648290; doi:10.1107/S1600536813009161)
Supplement: Supplementary file 2 [file e-69-0o764-Isup2.hkl]

#
# h,k,l, Fc-squared, Fo-squared, sigma(Fo-squared) and status flag
#
data_I
_shelx_title ' dan-1 in P 21/c'
_shelx_refln_list_code          4
_shelx_F_calc_maximum      181.35
_exptl_crystal_F_000       832.00
_reflns_d_resolution_high  0.8404
 
loop_
 _symmetry_equiv_pos_as_xyz
 'x, y, z'
 '-x, y+1/2, -z+1/2'
 '-x, -y, -z'
 'x, -y-1/2, z-1/2'
 
_cell_length_a     9.5723
_cell_length_b    16.7309
_cell_length_c    13.0555
_cell_angle_alpha  90.000
_cell_angle_beta   92.929
_cell_angle_gamma  90.000
 
_shelx_F_squared_multiplier     1.000
 
loop_
 _refln_index_h
 _refln_index_k
 _refln_index_l
 _refln_F_squared_calc
 _refln_F_squared_meas
 _refln_F_squared_sigma
 _refln_observed_status
   2   0   0     7997.98     8449.93    169.03 o
   3   0   0    14112.52    15113.71    327.28 o
   4   0   0     2253.85     2083.71     37.97 o
   5   0   0     2933.79     3139.49     60.95 o
   6   0   0      336.15      372.03     10.15 o
   7   0   0      143.81      135.48      9.58 o
   8   0   0       43.66       64.17      8.50 o
   9   0   0       16.59        9.82      6.47 o
  10   0   0       12.44       49.05      9.56 o
   2   1   0       21.02       25.47      2.32 o
   3   1   0       16.07       21.35      2.16 o
   4   1   0     4866.37     5487.71     76.87 o
   5   1   0       28.73       19.25      2.50 o
   6   1   0      291.38      309.99      6.82 o
   7   1   0      250.62      237.46      7.18 o
   8   1   0      140.31      145.50      6.38 o
   9   1   0       35.60       48.33      6.01 o
  10   1   0        4.90        5.71      4.69 o
  11   1   0       54.89       73.91     12.27 o
   1   2   0      684.49      531.76     14.48 o
   2   2   0     3176.76     3151.59     43.82 o
   3   2   0       70.95       67.97      2.94 o
   4   2   0       93.94      118.73      4.60 o
   5   2   0       71.20       84.96      3.96 o
   6   2   0       27.74       23.19      2.60 o
   7   2   0       46.88       58.25      4.34 o
   8   2   0       38.36       53.19      5.78 o
   9   2   0        7.70        7.88      3.62 o
  10   2   0        4.09        3.53      5.91 o
  11   2   0       22.57        0.35      5.74 o
   1   3   0       45.74       48.42      2.17 o
   2   3   0     1437.72     1380.26     24.91 o
   3   3   0      226.45      217.99      6.38 o
   4   3   0     4469.69     4916.13     79.54 o
   5   3   0      456.01      454.60      7.65 o
   6   3   0      243.30      238.06      5.72 o
   7   3   0        0.19        0.43      1.78 o
   8   3   0       11.54       11.02      3.51 o
   9   3   0       63.25       80.90      6.01 o
  10   3   0       63.50       78.60     11.36 o
   0   4   0     1857.74     1676.09     27.67 o
   1   4   0    10083.96    10222.23    144.64 o
   2   4   0      783.19      731.45      8.73 o
   3   4   0      467.73      440.62      8.70 o
   4   4   0     6195.07     7030.71    118.55 o
   5   4   0      381.98      404.53      9.77 o
   6   4   0      270.30      251.55      8.17 o
   7   4   0       68.26       74.52      4.70 o
   8   4   0       53.39       71.65     14.97 o
   9   4   0       19.60       22.05      4.97 o
  10   4   0       47.44       57.82      6.87 o
  11   4   0        4.55       -4.32      7.29 o
   1   5   0       82.31       79.95      5.11 o
   2   5   0     3122.15     3083.03     45.49 o
   3   5   0     3839.73     3925.14    122.51 o
   4   5   0        0.29        1.59      2.05 o
   5   5   0        0.20        0.13      1.60 o
   6   5   0      283.06      269.19      7.34 o
   7   5   0        4.18        6.53      3.33 o
   8   5   0      264.99      268.68     11.37 o
   9   5   0       80.34       80.37      8.31 o
  10   5   0        0.73       -0.98      3.77 o
  11   5   0        1.59       17.17      8.72 o
   0   6   0       22.30       36.82     10.39 o
   1   6   0     2056.02     2022.82     26.94 o
   2   6   0      505.95      456.95      9.72 o
   3   6   0       54.17       36.74      1.19 o
   4   6   0       10.99       15.97      3.55 o
   5   6   0       29.90       24.60      3.34 o
   6   6   0      145.68      137.61      6.23 o
   7   6   0       10.08       19.62      3.59 o
   8   6   0       11.71       17.26      4.03 o
   9   6   0        1.55        1.69      3.14 o
  10   6   0        5.18        6.18      4.13 o
   1   7   0     1033.92      956.48     13.50 o
   2   7   0     1068.17     1025.00     16.66 o
   3   7   0      221.38      226.89      6.32 o
   4   7   0        0.42        1.42      0.93 o
   5   7   0        4.95        7.61      1.10 o
   6   7   0      428.87      431.75      8.29 o
   7   7   0       50.32       46.41      4.62 o
   8   7   0       56.19       45.84      5.65 o
   9   7   0        4.69        0.55      2.93 o
  10   7   0       12.15        4.99      4.43 o
   0   8   0     1298.11     1385.95     26.46 o
   1   8   0       60.96       55.92      2.95 o
   2   8   0     1289.82     1234.76     19.61 o
   3   8   0      113.51      127.16      8.59 o
   4   8   0        6.03        8.67      2.52 o
   5   8   0       34.32       40.13      2.54 o
   6   8   0      146.55      135.59      3.17 o
   7   8   0        3.06        1.28      1.82 o
   8   8   0      530.75      512.36     10.41 o
   9   8   0        2.07        6.87      2.92 o
  10   8   0        1.86        6.40      3.59 o
   1   9   0     1051.26     1089.28     15.65 o
   2   9   0       53.72       42.53      1.71 o
   3   9   0       20.11       25.61      4.75 o
   4   9   0      179.21      203.07      8.81 o
   5   9   0       29.66       32.22      3.29 o
   6   9   0       85.90       81.90      6.04 o
   7   9   0      297.97      287.54      7.82 o
   8   9   0       12.37        6.05      1.71 o
   9   9   0        9.65        7.10      2.64 o
  10   9   0       16.92       19.43      5.07 o
   0  10   0      582.24      661.07     18.99 o
   1  10   0       12.41       19.70      2.74 o
   2  10   0      106.93       95.75      2.08 o
   3  10   0      471.31      457.15     10.09 o
   4  10   0       99.66       95.90      8.05 o
   5  10   0       13.65        9.16      2.99 o
   6  10   0      136.44      137.91      7.97 o
   7  10   0      236.69      213.12     12.53 o
   8  10   0      267.66      243.94      6.37 o
   9  10   0        0.94        2.88      3.78 o
   1  11   0      113.91      109.73      4.72 o
   2  11   0      239.38      237.01      3.92 o
   3  11   0      820.26      797.36     16.94 o
   4  11   0      200.48      189.50      7.72 o
   5  11   0      206.15      201.59      7.75 o
   6  11   0       66.62       75.08      5.11 o
   7  11   0      582.20      584.99     13.48 o
   8  11   0       12.26        9.11      3.61 o
   9  11   0       27.17       31.34      5.91 o
   0  12   0       33.51       37.65      5.10 o
   1  12   0      223.07      219.53     10.72 o
   2  12   0       75.82       62.05      2.47 o
   3  12   0      694.25      636.96     18.88 o
   4  12   0      264.57      257.86      9.89 o
   5  12   0      402.09      410.79     11.68 o
   6  12   0      101.64      111.90      6.11 o
   7  12   0       11.92       11.39      4.10 o
   8  12   0       46.47       50.65      5.93 o
   9  12   0        4.24        1.41      3.19 o
   1  13   0       27.44       30.01      5.80 o
   2  13   0       97.42       93.81      4.56 o
   3  13   0      569.70      556.85     15.31 o
   4  13   0      616.99      630.25     16.79 o
   5  13   0      248.05      242.55      9.28 o
   6  13   0       30.23       24.34      4.29 o
   7  13   0       88.83       93.29      6.72 o
   8  13   0        0.25       -1.58      3.83 o
   0  14   0      503.93      524.65     29.29 o
   1  14   0       61.05       65.99      4.74 o
   2  14   0        6.10        8.19      1.40 o
   3  14   0      903.98      951.53     21.27 o
   4  14   0       14.62       16.00      4.40 o
   5  14   0        1.39       -2.46      4.79 o
   6  14   0       25.86       38.51      5.75 o
   7  14   0       18.73       13.30      4.46 o
   8  14   0       21.06       17.84      6.54 o
   1  15   0      183.82      181.50      7.69 o
   2  15   0       31.05       26.31      1.84 o
   3  15   0      641.66      620.39     19.32 o
   4  15   0      188.05      169.48      8.82 o
   5  15   0       21.35        9.52      4.88 o
   6  15   0       11.95       15.18      4.56 o
   7  15   0       17.47       15.29      5.21 o
   0  16   0       27.26       20.81      5.77 o
   1  16   0       26.72       37.08      6.19 o
   2  16   0        4.44        6.32      3.72 o
   3  16   0       52.75       61.41      6.40 o
   4  16   0        1.67        2.68      3.84 o
   5  16   0       13.45       13.38      7.54 o
   6  16   0       20.13       13.58      5.90 o
   1  17   0      189.66      197.64      5.46 o
   2  17   0        2.13        5.61      3.95 o
   3  17   0        6.71        3.73      5.05 o
   4  17   0       27.15       38.37     15.69 o
   5  17   0       14.11       13.79      5.98 o
   0  18   0       10.97        2.14      7.33 o
   1  18   0       86.46       94.09     16.19 o
   2  18   0        0.43        3.60      3.59 o
   3  18   0        5.58        4.47      4.28 o
   4  18   0       49.14       45.67     16.20 o
   1  19   0        2.60        2.77      3.59 o
   2  19   0        0.10       -0.46      3.50 o
   3  19   0        0.40       -3.53      4.50 o
 -11   1   1        0.71        4.15      6.56 o
 -10   1   1        8.11        4.50      6.00 o
  -9   1   1       16.92       30.35      7.32 o
  -8   1   1      270.30      250.56      6.73 o
  -7   1   1      127.88      137.92      5.79 o
  -6   1   1        3.23        7.67      2.28 o
  -5   1   1      443.37      419.44      6.86 o
  -4   1   1        3.89       16.04      1.73 o
  -3   1   1      117.63      120.99      3.96 o
  -2   1   1     2187.36     2267.82     25.98 o
   2   1   1     3749.45     3817.29     47.40 o
   3   1   1      554.09      514.08      7.80 o
   4   1   1      420.64      394.76      6.82 o
   5   1   1      218.22      221.28      6.25 o
   6   1   1       75.77       84.92      4.24 o
   7   1   1       22.58       35.14      6.90 o
   8   1   1      102.38      101.22      7.48 o
   9   1   1        9.81        9.36      4.72 o
  10   1   1        5.58        5.18      6.50 o
  11   1   1        0.01       -6.44      8.09 o
 -11   2   1       13.45        0.06      4.62 o
 -10   2   1        2.92        4.03      5.94 o
  -9   2   1       34.78       23.32      4.18 o
  -8   2   1      709.06      676.65     12.60 o
  -7   2   1        0.83        2.13      2.41 o
  -6   2   1       42.87       50.87      3.45 o
  -5   2   1     2492.60     2597.10     35.42 o
  -4   2   1        3.80        4.33      1.77 o
  -3   2   1     1482.49     1487.17     21.36 o
  -2   2   1     6589.97     6884.65    125.47 o
  -1   2   1     4104.23     3908.65     58.74 o
   1   2   1      510.66      432.81      7.26 o
   2   2   1    27068.24    24978.21    404.20 o
   3   2   1       13.18       25.40      2.28 o
   4   2   1       13.81       27.04      2.62 o
   5   2   1       38.83       65.47      3.92 o
   6   2   1      257.53      257.24      7.30 o
   7   2   1      251.59      235.23      6.60 o
   8   2   1       93.00      103.56      7.53 o
   9   2   1       22.91       23.21      5.71 o
  10   2   1        6.28       11.12      7.53 o
  11   2   1        0.53        0.26      5.65 o
 -11   3   1        0.02        0.29      5.18 o
 -10   3   1        9.30       13.94      7.20 o
  -9   3   1      226.43      197.79     19.57 o
  -8   3   1      344.59      367.77     33.13 o
  -7   3   1      399.65      383.38     15.70 o
  -6   3   1       87.05      103.35      5.51 o
  -5   3   1      253.27      270.77      6.55 o
  -4   3   1      401.37      398.98      7.17 o
  -3   3   1      806.38      830.67     12.75 o
  -2   3   1     1287.36     1208.63     13.77 o
  -1   3   1    15074.06    11952.24    416.69 o
   0   3   1     2634.47     2574.46     30.13 o
   1   3   1     3926.29     4059.91     57.58 o
   2   3   1     3566.44     3725.77     54.99 o
   3   3   1     2686.42     2760.75     42.36 o
   4   3   1      235.32      229.42      5.10 o
   5   3   1       56.25       38.15      3.01 o
   6   3   1     1478.03     1469.34     22.01 o
   7   3   1      337.96      330.33     10.65 o
   8   3   1        2.34        1.55      2.84 o
   9   3   1       68.51       64.15      7.27 o
  10   3   1       13.43       11.79      8.12 o
 -11   4   1       16.64       23.32     11.17 o
 -10   4   1       12.78        6.66      4.61 o
  -9   4   1      736.55      753.07     20.26 o
  -8   4   1        3.10        2.48      3.72 o
  -7   4   1      472.77      522.68     25.35 o
  -6   4   1       17.37       28.83      3.82 o
  -5   4   1      116.93      125.45      5.03 o
  -4   4   1        0.15       -0.19      1.45 o
  -3   4   1        8.35        6.04      2.23 o
  -2   4   1     1540.89     1595.16     19.10 o
  -1   4   1     2938.45     2878.50     31.33 o
   0   4   1     5971.81     6414.59     83.94 o
   1   4   1     2988.77     2967.57     42.15 o
   2   4   1        2.77        3.30      0.99 o
   3   4   1       49.69       54.89      3.23 o
   4   4   1       64.75       52.74      7.57 o
   5   4   1        1.48        7.98      2.98 o
   6   4   1        0.07       -1.70      2.33 o
   7   4   1        3.90        6.59      3.03 o
   8   4   1        4.18        6.09      3.46 o
   9   4   1       19.74       17.35      4.65 o
  10   4   1        1.61       -1.69      5.10 o
  11   4   1        7.69       13.67      9.12 o
 -11   5   1        4.50       16.49     11.68 o
 -10   5   1        2.17        3.89      4.11 o
  -9   5   1        1.35        2.59      3.92 o
  -8   5   1       68.77       69.10      5.13 o
  -7   5   1        3.22        5.15      2.99 o
  -6   5   1       34.33       39.73      6.13 o
  -5   5   1      168.83      192.72      5.30 o
  -4   5   1     2096.30     2373.10     30.84 o
  -3   5   1       91.69       77.91      2.18 o
  -2   5   1        0.14       -0.29      0.54 o
  -1   5   1     3866.29     3758.42     41.66 o
   0   5   1       19.54       16.54      1.87 o
   1   5   1     1638.22     1677.45     21.54 o
   2   5   1      149.32      129.00      5.14 o
   3   5   1      159.59      171.42      7.93 o
   4   5   1     1140.93     1146.98     19.74 o
   5   5   1       29.66       28.05      3.49 o
   6   5   1      122.35      121.07      5.42 o
   7   5   1        7.56       10.81      3.82 o
   8   5   1       89.23       73.82      7.46 o
   9   5   1      101.95      121.75     10.70 o
  10   5   1        5.46        2.56      3.89 o
 -10   6   1        1.84        5.18      3.77 o
  -9   6   1        6.41        7.47      3.58 o
  -8   6   1       37.10       36.11      4.31 o
  -7   6   1      176.22      166.43      7.55 o
  -6   6   1       26.31       36.04      2.44 o
  -5   6   1        0.61        1.77      1.40 o
  -4   6   1      112.33      119.17      3.68 o
  -3   6   1       22.66       20.63      1.96 o
  -2   6   1     1050.53      987.75     10.95 o
  -1   6   1     1270.43     1191.34     13.31 o
   0   6   1     1718.75     1626.89     20.57 o
   1   6   1       69.87       53.81      4.93 o
   2   6   1      436.99      389.68      8.16 o
   3   6   1       86.89      115.86      5.56 o
   4   6   1        0.32        2.59      2.31 o
   5   6   1       85.30       78.35      4.94 o
   6   6   1        1.47        0.46      2.90 o
   7   6   1       35.42       38.64      7.65 o
   8   6   1       63.54       42.97      6.77 o
   9   6   1      317.63      287.77     13.83 o
  10   6   1       69.88       62.07     18.90 o
 -10   7   1       22.22       16.61      4.66 o
  -9   7   1        0.00        2.30      3.00 o
  -8   7   1        3.57        5.52      2.79 o
  -7   7   1      180.45      180.77      5.01 o
  -6   7   1       11.43       13.60      1.68 o
  -5   7   1        7.34        1.97      1.36 o
  -4   7   1      239.48      239.49      4.52 o
  -3   7   1      701.06      665.83     12.01 o
  -2   7   1       72.07       60.05      2.38 o
  -1   7   1      319.23      307.13      5.94 o
   0   7   1      140.86      136.79      3.71 o
   1   7   1      660.93      655.82      9.55 o
   2   7   1      797.80      764.96     13.69 o
   3   7   1     1743.61     1716.32     28.30 o
   4   7   1      160.21      161.28      3.63 o
   5   7   1       48.70       54.96      9.87 o
   6   7   1       27.51       43.84     11.73 o
   7   7   1       44.30       50.48      6.50 o
   8   7   1       25.37       29.21      4.90 o
   9   7   1        8.99        6.73      4.19 o
  10   7   1        0.99        2.69      4.02 o
 -10   8   1        1.13        2.35      2.22 o
  -9   8   1       11.41       10.60      2.39 o
  -8   8   1      101.68      101.95      3.79 o
  -7   8   1       58.51       55.20      2.79 o
  -6   8   1        5.93        6.39      1.77 o
  -5   8   1      101.76      104.54      4.45 o
  -4   8   1     1134.57     1109.64     15.37 o
  -3   8   1     1161.70     1130.73     18.37 o
  -2   8   1        7.76        9.42      1.38 o
  -1   8   1     2997.03     3098.61     42.57 o
   0   8   1     3200.46     3472.34     47.17 o
   1   8   1      379.81      387.11      6.77 o
   2   8   1      467.20      417.74      8.50 o
   3   8   1      560.53      546.15     11.53 o
   4   8   1      145.68      154.74      4.88 o
   5   8   1       95.65       92.44      3.37 o
   6   8   1      312.33      290.98      5.25 o
   7   8   1        0.83        0.66      2.86 o
   8   8   1       37.32       34.56      5.87 o
   9   8   1       22.65       12.67      6.00 o
  10   8   1        6.98        5.66      2.58 o
 -10   9   1        2.64        3.22      3.87 o
  -9   9   1        5.25        3.95      2.78 o
  -8   9   1       15.79        6.21      2.32 o
  -7   9   1        0.00        2.32      1.25 o
  -6   9   1        3.89        3.76      1.08 o
  -5   9   1       48.78       49.18      5.42 o
  -4   9   1       16.66       20.29      3.41 o
  -3   9   1       61.98       63.14      3.83 o
  -2   9   1      765.82      733.23      9.46 o
  -1   9   1      650.09      684.21     10.58 o
   0   9   1      167.26      165.77      4.85 o
   1   9   1        1.36        0.34      1.84 o
   2   9   1      111.00      121.76      5.44 o
   3   9   1      145.50      147.03      5.45 o
   4   9   1       36.94       41.92      4.27 o
   5   9   1      113.02      112.39      5.32 o
   6   9   1        3.60        3.21      2.63 o
   7   9   1        3.67        3.70      1.89 o
   8   9   1       10.11       13.05      2.45 o
   9   9   1        3.25        2.09      2.11 o
  10   9   1       11.81       21.70     10.37 o
  -9  10   1        1.88        1.91      2.83 o
  -8  10   1       17.35       13.15      2.49 o
  -7  10   1       71.71       64.14      6.18 o
  -6  10   1       14.49       18.97      0.96 o
  -5  10   1        0.01        1.10      2.24 o
  -4  10   1       99.42      101.41      6.20 o
  -3  10   1      119.24      132.87      5.92 o
  -2  10   1       23.41       27.36      1.78 o
  -1  10   1      282.47      253.36      8.48 o
   0  10   1       93.28       96.97      5.20 o
   1  10   1      384.52      379.25      7.49 o
   2  10   1        4.05        3.57      3.47 o
   3  10   1      370.73      379.45      9.27 o
   4  10   1      293.21      255.08      8.18 o
   5  10   1        7.63        5.87      2.97 o
   6  10   1       65.56       67.44      6.02 o
   7  10   1        1.34       -2.58      4.10 o
   8  10   1       34.09       28.14      1.86 o
   9  10   1        0.32        3.93      3.88 o
  -9  11   1        5.66        4.18      3.94 o
  -8  11   1        0.36        0.89      1.34 o
  -7  11   1        0.02        5.51      3.63 o
  -6  11   1      112.28      123.80     11.19 o
  -5  11   1        9.96        7.93      3.19 o
  -4  11   1      114.25      118.71      5.59 o
  -3  11   1       18.23       16.98      3.68 o
  -2  11   1      282.80      257.44      4.44 o
  -1  11   1      140.74      155.12      4.89 o
   0  11   1      146.56      163.41      5.97 o
   1  11   1      600.95      575.51     11.50 o
   2  11   1      183.98      151.87      8.03 o
   3  11   1       56.02       57.44      5.21 o
   4  11   1       50.89       57.63      4.89 o
   5  11   1      141.39      148.11      6.76 o
   6  11   1      452.19      436.00     10.79 o
   7  11   1        2.49        3.31      3.12 o
   8  11   1       16.34       17.45      4.79 o
   9  11   1        4.66        4.43      3.94 o
  -9  12   1        0.01        0.46      3.03 o
  -8  12   1       29.34       25.27      5.08 o
  -7  12   1       77.83       80.01      5.93 o
  -6  12   1      163.61      153.65      6.61 o
  -5  12   1       22.22       20.83      4.75 o
  -4  12   1      395.19      380.39     11.53 o
  -3  12   1        2.20        3.90      3.87 o
  -2  12   1       35.73       42.80      2.35 o
  -1  12   1      305.68      275.60      6.93 o
   0  12   1      217.80      213.36      7.24 o
   1  12   1       76.82       97.24      4.49 o
   2  12   1      195.48      191.83      8.02 o
   3  12   1      185.56      166.99      9.02 o
   4  12   1      589.03      618.17     15.93 o
   5  12   1      358.26      360.28     14.31 o
   6  12   1       17.44       16.72      4.23 o
   7  12   1       38.49       46.45      5.71 o
   8  12   1        0.56       -1.08      3.08 o
   9  12   1       43.39       45.19      6.34 o
  -8  13   1       61.95       60.72      6.82 o
  -7  13   1        0.59       -2.43      3.23 o
  -6  13   1        0.07       -1.14      2.88 o
  -5  13   1      761.30      751.72     20.49 o
  -4  13   1      192.95      173.33      7.82 o
  -3  13   1       34.63       31.07      4.68 o
  -2  13   1      102.37      100.98      3.54 o
  -1  13   1      103.15      116.70      6.14 o
   0  13   1       56.78       63.70      4.63 o
   1  13   1       10.75        9.09      3.11 o
   2  13   1      134.42      130.92      6.67 o
   3  13   1        2.62        0.34      2.53 o
   4  13   1      186.89      193.65      9.31 o
   5  13   1       42.64       52.20      6.16 o
   6  13   1       27.72       22.87      4.60 o
   7  13   1        8.10        8.05      4.63 o
   8  13   1       11.48        9.03      4.06 o
  -8  14   1       19.35       17.85      6.53 o
  -7  14   1        8.95       10.51      4.31 o
  -6  14   1       18.24       16.21      4.26 o
  -5  14   1       25.00       27.61      4.87 o
  -4  14   1       26.25       24.37      4.84 o
  -3  14   1      683.27      689.69     17.89 o
  -2  14   1       56.39       60.07      3.22 o
  -1  14   1      477.70      478.14     11.45 o
   0  14   1       65.67       59.46      4.69 o
   1  14   1       99.47       99.10      5.40 o
   2  14   1        6.97        7.19      3.43 o
   3  14   1      154.57      149.95     10.04 o
   4  14   1       17.62       20.35      5.37 o
   5  14   1        3.02        7.73      4.06 o
   6  14   1        7.33        5.58      4.02 o
   7  14   1       28.73       25.39      5.29 o
   8  14   1       16.59       13.91      6.34 o
  -7  15   1        0.20        2.20      3.46 o
  -6  15   1       10.66        2.01      3.76 o
  -5  15   1        0.06       -2.20      4.28 o
  -4  15   1      134.15      143.21      8.07 o
  -3  15   1       90.56       83.64      7.49 o
  -2  15   1       65.00       60.76      3.64 o
  -1  15   1        5.86        4.50      1.82 o
   0  15   1       21.38       32.34      7.42 o
   1  15   1       58.44       69.70      6.20 o
   2  15   1      139.78      148.27     10.75 o
   3  15   1       26.39       21.77      5.07 o
   4  15   1        0.24        2.22      3.51 o
   5  15   1      100.06      112.40      8.63 o
   6  15   1        0.43       -0.58      2.86 o
   7  15   1       16.62       16.43      4.75 o
  -6  16   1       40.11       38.80     14.58 o
  -5  16   1        0.35        5.20      4.18 o
  -4  16   1      261.14      262.72     10.64 o
  -3  16   1       21.44       16.92      7.59 o
  -2  16   1       93.58      108.12      4.06 o
  -1  16   1      308.87      325.73      9.16 o
   0  16   1        0.13       -3.68      4.10 o
   1  16   1        0.66       -1.46      3.82 o
   2  16   1        2.32        6.28      5.37 o
   3  16   1       16.04       16.00      6.54 o
   4  16   1       91.73      105.46      8.00 o
   5  16   1       20.37       19.80      7.21 o
   6  16   1        7.66        9.15      5.22 o
  -5  17   1        7.29        4.52      5.73 o
  -4  17   1      114.90      110.54      8.00 o
  -3  17   1       13.35        4.38      4.46 o
  -2  17   1        9.31        5.13      3.51 o
  -1  17   1        5.68        4.06      1.97 o
   0  17   1        7.81        8.45      3.72 o
   1  17   1       98.07      108.36      7.06 o
   2  17   1        6.04        3.23      3.83 o
   3  17   1        3.07        3.78      4.00 o
   4  17   1       69.51       74.84      7.74 o
   5  17   1        0.05        2.55      5.22 o
  -4  18   1        6.03        6.18      6.02 o
  -3  18   1       36.71       17.08     12.00 o
  -2  18   1        7.95        2.81      3.77 o
  -1  18   1       13.51        9.57      3.73 o
   0  18   1        9.79        6.32      3.75 o
   1  18   1        3.51       -1.20      1.79 o
   2  18   1        0.10       -2.44      3.96 o
   3  18   1       15.11       12.33      7.39 o
   4  18   1        0.04       -1.19      3.85 o
  -3  19   1        0.24        4.36      4.44 o
  -2  19   1        0.00        0.81      3.67 o
  -1  19   1        9.44        7.92      2.89 o
   0  19   1        3.61        3.38      4.06 o
   1  19   1        9.43        7.16      5.07 o
   2  19   1        4.03        5.85      5.37 o
   3  19   1        2.45        4.57      4.60 o
 -11   0   2        0.32        0.20      3.18 o
  -9   0   2        1.72        1.44      2.95 o
  -8   0   2      245.12      246.11     12.95 o
  -7   0   2      590.01      603.33     15.33 o
  -6   0   2      710.49      681.85     19.55 o
  -5   0   2     1936.39     1945.02     38.45 o
  -4   0   2      603.70      652.68     11.53 o
  -3   0   2     1912.77     1941.36     32.20 o
  -2   0   2     1286.09     1190.35     17.31 o
  -1   0   2     1447.93     1384.57     28.31 o
   0   0   2     4802.94     4378.89    223.59 o
   1   0   2     1270.70     1178.44     19.50 o
   2   0   2     3638.39     3880.97     69.94 o
   3   0   2      205.05      209.31      8.10 o
   4   0   2     1626.69     1708.76     32.66 o
   5   0   2     5959.95     6658.09    142.59 o
   6   0   2      491.81      520.85     13.92 o
   7   0   2      257.60      283.03     14.73 o
   8   0   2      222.95      241.59     10.89 o
 -11   1   2       15.43       10.20      7.12 o
 -10   1   2       82.12       84.37      9.20 o
  -9   1   2      231.06      216.06      6.58 o
  -8   1   2       32.90       23.02      4.33 o
  -7   1   2        2.69        3.21      2.03 o
  -6   1   2        6.31       11.04      2.20 o
  -5   1   2      458.95      458.56      7.11 o
  -4   1   2      798.20      761.32      9.75 o
  -3   1   2      601.81      560.43      6.62 o
  -2   1   2     1819.40     1653.59     18.37 o
  -1   1   2       39.52       34.18      0.89 o
   0   1   2     5874.03     5520.83    148.92 o
   1   1   2     1671.82     1602.22     16.13 o
   2   1   2    14026.94    15652.13    393.57 o
   3   1   2     6095.62     6875.68     99.24 o
   4   1   2     1555.17     1622.34     22.10 o
   5   1   2     1502.33     1581.91     23.72 o
   6   1   2      845.13      836.23     14.70 o
   7   1   2       58.05       70.71      5.10 o
   8   1   2       20.52       17.74      5.26 o
   9   1   2       21.22       23.93      6.04 o
  11   1   2        4.05      -10.35      9.12 o
 -11   2   2        0.09        9.97     11.59 o
 -10   2   2        4.00        7.08      3.44 o
  -9   2   2      113.23      119.43      7.50 o
  -8   2   2        2.35        4.03      4.62 o
  -7   2   2      520.32      508.50      9.41 o
  -6   2   2       13.47       22.23      2.60 o
  -5   2   2      199.17      227.36      4.94 o
  -4   2   2      338.76      324.75      5.59 o
  -3   2   2     2749.73     2785.79     33.33 o
  -2   2   2     2167.95     2167.69     24.52 o
  -1   2   2      781.52      716.11      6.07 o
   0   2   2     2462.99     2322.79     20.86 o
   1   2   2    32889.00    29987.96   1029.93 o
   2   2   2      328.81      298.38      5.75 o
   3   2   2      112.77      124.39      3.91 o
   4   2   2     5023.93     5435.70     77.79 o
   5   2   2      177.74      199.02      9.97 o
   6   2   2      499.00      512.54     26.03 o
   7   2   2      376.79      349.99      9.80 o
   8   2   2      299.68      289.80     12.34 o
   9   2   2       50.36       59.57     13.31 o
  11   2   2        0.43       -5.99      5.70 o
 -11   3   2        1.74        4.43      3.68 o
 -10   3   2       11.21       12.62      4.76 o
  -9   3   2        4.42        1.11      3.09 o
  -8   3   2      117.87      106.51      6.44 o
  -7   3   2      159.48      158.02     11.50 o
  -6   3   2       64.49       76.38      7.57 o
  -5   3   2      130.35      138.72      4.27 o
  -4   3   2      612.14      598.81      9.20 o
  -3   3   2      227.06      235.09      4.31 o
  -2   3   2      566.44      519.01      6.02 o
  -1   3   2     6046.06     6041.02     65.39 o
   0   3   2      416.70      360.70      4.43 o
   1   3   2    16975.00    14646.76   1249.61 o
   2   3   2      243.03      215.17      6.01 o
   3   3   2       10.76       21.74      3.08 o
   4   3   2      512.20      494.48      9.44 o
   5   3   2      284.66      302.16      6.92 o
   6   3   2      158.24      145.79      8.79 o
   7   3   2       21.04       43.29      4.60 o
   8   3   2      973.77      950.59     21.27 o
   9   3   2       10.59       13.67      5.53 o
 -11   4   2        0.28       -4.18      4.22 o
 -10   4   2        0.31        2.65      3.81 o
  -9   4   2        3.63       -3.06      3.55 o
  -8   4   2       84.89       84.37      6.34 o
  -7   4   2       38.80       39.75      4.39 o
  -6   4   2        8.67        4.49      2.23 o
  -5   4   2      147.89      149.99      3.68 o
  -4   4   2       64.77       95.04      4.05 o
  -3   4   2      645.01      668.14      8.88 o
  -2   4   2      427.50      387.98      4.28 o
  -1   4   2       73.42       58.14      1.68 o
   0   4   2        0.00        3.05      0.98 o
   1   4   2      451.05      427.66      4.83 o
   2   4   2      851.11      817.04      9.94 o
   3   4   2        3.22        6.99      2.50 o
   4   4   2      644.56      600.49     11.96 o
   5   4   2       94.32       79.74      4.94 o
   6   4   2      263.24      255.23      7.17 o
   7   4   2      153.29      136.68      5.79 o
   8   4   2       86.59       98.59      6.71 o
   9   4   2        7.94       10.76      4.45 o
  10   4   2       30.90       57.51     11.62 o
 -10   5   2       13.77       13.68      3.37 o
  -9   5   2       35.12       37.92      5.03 o
  -8   5   2       60.72       71.57      5.31 o
  -7   5   2       28.57       35.98      2.93 o
  -6   5   2      275.81      270.67      5.66 o
  -5   5   2      189.51      189.72      3.96 o
  -4   5   2      465.63      448.29      6.07 o
  -3   5   2      410.11      419.56      5.99 o
  -2   5   2       76.69       84.82      1.98 o
  -1   5   2      117.58      103.55      2.51 o
   0   5   2      828.24      759.85     10.74 o
   1   5   2     2156.97     2164.94     26.68 o
   2   5   2      731.15      724.38      9.94 o
   3   5   2      157.29      167.93      3.39 o
   4   5   2      641.84      618.46     11.66 o
   5   5   2      535.67      522.40     10.91 o
   6   5   2       76.08       84.27      5.79 o
   7   5   2       75.84       77.38      7.47 o
   8   5   2        8.24        5.86      6.24 o
   9   5   2      191.38      190.97     10.57 o
  10   5   2        2.30       -3.85      4.20 o
 -10   6   2       10.42       10.73      3.85 o
  -9   6   2        1.32        2.28      2.79 o
  -8   6   2       61.96       51.99      4.37 o
  -7   6   2      125.13      121.35      4.02 o
  -6   6   2        1.37        1.60      1.70 o
  -5   6   2      121.61      134.17      3.07 o
  -4   6   2        1.28        1.44      1.11 o
  -3   6   2     1016.76     1013.60     12.53 o
  -2   6   2     2441.43     2522.00     28.24 o
  -1   6   2       85.75       79.67      2.61 o
   0   6   2     1569.94     1553.05     19.51 o
   1   6   2        4.82       14.74      1.13 o
   2   6   2      148.15      147.70      5.84 o
   3   6   2     1360.91     1313.32     15.98 o
   4   6   2      268.92      321.93      8.63 o
   5   6   2        5.34        5.15      2.96 o
   6   6   2       58.79       62.36      4.84 o
   7   6   2        8.45        9.54      3.98 o
   8   6   2        8.57        3.56      3.56 o
   9   6   2        0.13       -5.14      4.49 o
  10   6   2        9.10       16.14      7.04 o
 -10   7   2       46.67       37.16      9.91 o
  -9   7   2        2.93        1.70      2.31 o
  -8   7   2      273.45      241.03      6.21 o
  -7   7   2       37.61       33.90      2.87 o
  -6   7   2      105.36      105.14      3.49 o
  -5   7   2       64.20       56.81      3.09 o
  -4   7   2       65.83       80.81      2.44 o
  -3   7   2      157.35      143.25      3.65 o
  -2   7   2      103.77      117.15      2.64 o
  -1   7   2      541.71      526.51      7.11 o
   0   7   2       79.92       81.53      3.03 o
   1   7   2        6.01       15.57      1.87 o
   2   7   2      632.79      616.31     12.68 o
   3   7   2        4.87        3.78      2.51 o
   4   7   2     1202.45     1182.57     14.96 o
   5   7   2      123.01      127.72      5.71 o
   6   7   2       13.93       11.12      3.56 o
   7   7   2       86.71       99.53     10.63 o
   8   7   2      126.24      115.49      7.46 o
   9   7   2       54.82       57.03      6.68 o
  10   7   2        9.77       11.39      5.27 o
 -10   8   2        5.94        1.74      2.46 o
  -9   8   2        2.53        7.14      2.22 o
  -8   8   2        0.04        3.22      1.87 o
  -7   8   2       88.05       84.13      3.42 o
  -6   8   2       56.78       52.32      2.38 o
  -5   8   2      176.73      194.04      7.36 o
  -4   8   2      121.98      132.60      3.64 o
  -3   8   2      192.24      174.77      3.78 o
  -2   8   2     1675.70     1753.90     20.54 o
  -1   8   2      370.19      386.89      6.12 o
   0   8   2        5.80        8.36      2.15 o
   1   8   2     2050.33     2273.15     26.29 o
   2   8   2       75.31       66.55      4.96 o
   3   8   2      431.63      415.97     11.46 o
   4   8   2       33.36       45.08      3.73 o
   5   8   2        2.72        4.89      1.25 o
   6   8   2      443.68      445.60     14.29 o
   7   8   2        0.07        6.31      4.08 o
   8   8   2        0.09        2.06      3.41 o
   9   8   2       49.05       41.24     15.40 o
  10   8   2        4.21        6.97      5.62 o
 -10   9   2        2.53        1.25      2.03 o
  -9   9   2        0.61        1.13      2.04 o
  -8   9   2        1.74        5.24      1.88 o
  -7   9   2       42.92       55.64      6.68 o
  -6   9   2      113.25      110.12      6.32 o
  -5   9   2        1.71        5.04      1.61 o
  -4   9   2      111.89      107.36      4.43 o
  -3   9   2      747.11      737.54     10.33 o
  -2   9   2      364.91      398.92      6.06 o
  -1   9   2      942.54      996.26     12.37 o
   0   9   2       56.53       74.71      5.67 o
   1   9   2      483.50      488.29      6.77 o
   2   9   2       75.23       73.58      4.14 o
   3   9   2      158.46      147.64      6.27 o
   4   9   2       17.77       15.14      2.83 o
   5   9   2       29.62       38.55      4.17 o
   6   9   2       15.79       13.35      3.71 o
   7   9   2        6.76       10.51      1.19 o
   8   9   2       69.30       65.99      4.57 o
   9   9   2        0.04        0.02      1.49 o
  -9  10   2        6.59        1.69      1.74 o
  -8  10   2       16.47       14.51      2.54 o
  -7  10   2      271.63      251.93      5.50 o
  -6  10   2       44.21       47.40      2.00 o
  -5  10   2       80.10       70.28      4.73 o
  -4  10   2       34.50       39.31      4.77 o
  -3  10   2       38.72       38.55      4.48 o
  -2  10   2       48.09       46.78      2.44 o
  -1  10   2      198.40      195.05      4.19 o
   0  10   2      424.14      455.16      8.12 o
   1  10   2       57.76       70.52      4.26 o
   2  10   2      214.46      210.38      7.16 o
   3  10   2       11.67        5.27      2.79 o
   4  10   2      392.48      349.67     10.22 o
   5  10   2       27.16       33.45      5.91 o
   6  10   2      150.93      164.76      8.15 o
   7  10   2       90.27      112.69     10.77 o
   8  10   2       31.85       28.83      7.72 o
   9  10   2      138.62      158.75      8.22 o
  -9  11   2        0.09        1.51      3.35 o
  -8  11   2       38.79       45.07      7.52 o
  -7  11   2      103.24       96.69      6.74 o
  -6  11   2       13.82       16.89      3.55 o
  -5  11   2        2.76       -0.74      2.33 o
  -4  11   2      119.11      120.58      8.17 o
  -3  11   2      513.76      529.56      7.84 o
  -2  11   2      717.39      694.45      9.42 o
  -1  11   2        0.86        1.09      1.37 o
   0  11   2      393.60      385.28      8.27 o
   1  11   2       98.87       98.22      4.30 o
   2  11   2       66.11       67.85      8.81 o
   3  11   2       60.96       57.43      8.77 o
   4  11   2       19.58       18.40      4.49 o
   5  11   2      736.49      715.81     15.41 o
   6  11   2      111.35      120.70      6.73 o
   7  11   2        4.20        2.22      3.96 o
   8  11   2      133.23      127.74     13.45 o
   9  11   2        0.28        0.85      4.20 o
  -9  12   2       16.00       12.24      6.31 o
  -8  12   2        0.61        2.20      2.80 o
  -7  12   2        0.99        0.35      2.08 o
  -6  12   2        5.53        6.25      3.28 o
  -5  12   2      345.14      337.55     11.78 o
  -4  12   2       79.41       77.37      5.13 o
  -3  12   2        8.17        8.02      1.45 o
  -2  12   2      353.17      367.74      7.28 o
  -1  12   2       57.08       52.69      3.22 o
   0  12   2      462.53      477.99      9.59 o
   1  12   2      136.16      134.95      5.66 o
   2  12   2        0.38       -1.10      2.47 o
   3  12   2       89.39       89.90      5.69 o
   4  12   2       50.19       53.75      5.53 o
   5  12   2      748.15      753.22     17.52 o
   6  12   2       10.40        9.56      3.70 o
   7  12   2       71.56       79.58     13.54 o
   8  12   2        2.00        1.33      3.68 o
  -8  13   2        0.42        3.50      3.63 o
  -7  13   2        0.79        1.95      3.03 o
  -6  13   2       92.45       98.89      6.86 o
  -5  13   2       25.96       23.26      4.32 o
  -4  13   2      572.31      563.87     13.90 o
  -3  13   2      283.33      277.72      5.73 o
  -2  13   2       29.15       29.81      2.27 o
  -1  13   2       45.22       48.32      2.97 o
   0  13   2       91.22       86.28      5.65 o
   1  13   2      158.70      163.06      7.80 o
   2  13   2        0.14       -0.74      2.57 o
   3  13   2       19.28       18.88      5.45 o
   4  13   2       83.17       77.21      6.37 o
   5  13   2        0.81        0.61      3.57 o
   6  13   2       35.82       27.60      7.46 o
   7  13   2        6.61        8.32      4.02 o
   8  13   2       20.16       11.86      5.02 o
  -8  14   2       13.05       13.33      4.15 o
  -7  14   2        1.30        0.79      2.80 o
  -6  14   2        3.71        7.58      4.10 o
  -5  14   2        1.08        5.16      4.52 o
  -4  14   2       11.10        7.92      4.25 o
  -3  14   2      173.00      166.96      4.34 o
  -2  14   2        1.65        0.45      1.29 o
  -1  14   2       15.81       24.84      3.75 o
   0  14   2       47.18       59.36      5.37 o
   1  14   2       93.27       95.40      5.37 o
   2  14   2       33.57       51.36      9.01 o
   3  14   2       27.32       27.66      5.47 o
   4  14   2        6.77        8.39      4.63 o
   5  14   2        5.96        2.57      3.92 o
   6  14   2        2.01        6.73      3.81 o
   7  14   2        0.65        2.37      4.39 o
  -7  15   2        3.19        3.48      3.49 o
  -6  15   2       12.47        1.96      3.63 o
  -5  15   2       16.07       24.02      4.82 o
  -4  15   2      562.74      563.63     16.37 o
  -3  15   2        1.72        1.85      1.41 o
  -2  15   2        0.05        0.49      1.79 o
  -1  15   2       29.30       30.11      2.72 o
   0  15   2       61.84       83.81      5.77 o
   1  15   2        9.06        7.45      1.95 o
   2  15   2      297.57      293.30     11.61 o
   3  15   2      122.77      136.10      8.99 o
   4  15   2       40.02       49.81      6.21 o
   5  15   2       24.69       24.72      5.49 o
   6  15   2       10.92       15.94      5.11 o
   7  15   2        0.44        0.21      2.97 o
  -6  16   2       11.31       -1.59      3.38 o
  -5  16   2       55.19       -0.89      6.28 o
  -4  16   2       99.75      104.86     10.71 o
  -3  16   2        7.80       10.36      1.98 o
  -2  16   2        3.26        1.97      2.04 o
  -1  16   2       90.13      105.06      4.47 o
   0  16   2       11.63       12.61      3.72 o
   1  16   2      169.28      183.26      5.27 o
   2  16   2        0.97        1.55      3.40 o
   3  16   2        8.93        8.06      4.92 o
   4  16   2      148.20      163.86     10.88 o
   5  16   2       59.78       81.23      7.64 o
   6  16   2        5.10        5.94      4.55 o
  -5  17   2        5.56        0.80      3.28 o
  -4  17   2        2.04        3.00      6.18 o
  -3  17   2       46.79       41.18     14.17 o
  -2  17   2       25.22       24.75      7.92 o
  -1  17   2        0.34        1.10      2.21 o
   0  17   2       15.90        8.80      4.03 o
   1  17   2       14.42       13.90      2.84 o
   2  17   2        3.75        3.36      4.96 o
   3  17   2       10.08       11.26      5.51 o
   4  17   2       67.85       66.43      7.72 o
   5  17   2        0.96        0.27      3.29 o
  -4  18   2        1.04        6.83      4.91 o
  -3  18   2        3.65       -1.43      4.04 o
  -2  18   2        5.87        2.47      2.25 o
  -1  18   2        7.12        2.63      2.21 o
   0  18   2       27.23       19.90      6.41 o
   1  18   2        2.59        1.39      1.84 o
   2  18   2        2.94        7.64      5.35 o
   3  18   2        8.30       10.37      5.66 o
   4  18   2       19.33       13.72      6.44 o
  -3  19   2        2.16        3.18      4.78 o
  -2  19   2        1.79        0.67      3.08 o
  -1  19   2       22.22       11.55      6.53 o
   0  19   2       22.24       24.13      6.24 o
   1  19   2        5.90       -2.05      3.80 o
   2  19   2       21.28       23.82     10.79 o
 -11   1   3        5.38        2.12      5.38 o
 -10   1   3        1.89        1.41      4.35 o
  -9   1   3       31.97       30.11      4.66 o
  -8   1   3      640.65      612.61     19.67 o
  -7   1   3      487.56      455.92      7.96 o
  -6   1   3      381.33      384.98      6.22 o
  -5   1   3       37.58       46.75      2.06 o
  -4   1   3       92.87       98.99      2.43 o
  -3   1   3      266.94      250.45      3.94 o
  -2   1   3       12.51       15.30      0.64 o
  -1   1   3     4317.45     4188.35    146.95 o
   0   1   3    16817.96    14407.27    446.85 o
   1   1   3     4152.21     4746.79     54.56 o
   2   1   3      905.10      854.54     11.41 o
   3   1   3      215.47      224.62      5.33 o
   4   1   3      287.05      256.45      6.11 o
   5   1   3      776.92      829.44     14.73 o
   6   1   3      864.85      883.67     17.50 o
   7   1   3        5.66       -1.95      3.51 o
   8   1   3       72.81       89.55     13.95 o
   9   1   3        2.80        1.24      5.91 o
  10   1   3        2.12       -2.62      7.09 o
 -11   2   3        0.11       -2.59      5.26 o
 -10   2   3        0.03        2.03      4.68 o
  -9   2   3       35.51       38.18      4.00 o
  -8   2   3      725.89      727.65     14.29 o
  -7   2   3      574.22      590.64     13.81 o
  -6   2   3       41.72       57.96      4.75 o
  -5   2   3      390.98      379.72      7.03 o
  -4   2   3       13.90       23.56      5.66 o
  -3   2   3     2500.59     2455.95     25.62 o
  -2   2   3       37.53       38.58      1.75 o
  -1   2   3      739.92      647.69      5.53 o
   0   2   3     7727.87     8013.66    134.51 o
   1   2   3      566.73      511.79      6.62 o
   2   2   3      103.31       96.47      4.16 o
   3   2   3        1.28       -0.27      1.54 o
   4   2   3      108.95      134.42      4.35 o
   5   2   3       51.64       50.18      3.45 o
   6   2   3      395.98      374.31     15.45 o
   7   2   3       76.98       69.79      4.77 o
   8   2   3      400.34      379.53     20.87 o
   9   2   3      185.59      159.70     15.27 o
  10   2   3        0.23        3.68      7.47 o
 -11   3   3       12.88       16.91      7.70 o
 -10   3   3       25.25       39.38     10.85 o
  -9   3   3      147.83      138.53      6.02 o
  -8   3   3       47.01       41.25      4.09 o
  -7   3   3        7.93        8.24      2.22 o
  -6   3   3      479.52      489.23      8.71 o
  -5   3   3       35.08       33.56      3.03 o
  -4   3   3      245.96      242.96      4.07 o
  -3   3   3      634.41      595.39      9.36 o
  -2   3   3       94.48       88.81      1.79 o
  -1   3   3      417.50      361.16      3.57 o
   0   3   3      394.85      414.65      5.02 o
   1   3   3      500.09      466.19      5.54 o
   2   3   3     1490.03     1444.05     16.46 o
   3   3   3      460.60      448.64      7.83 o
   4   3   3      357.25      385.51      7.33 o
   5   3   3       22.16       35.51      3.11 o
   6   3   3      223.14      213.20      6.38 o
   7   3   3       16.91       16.23      3.74 o
   8   3   3      192.45      180.76     11.16 o
   9   3   3       65.90       69.24     12.15 o
  10   3   3       38.42       41.01     11.06 o
 -11   4   3        3.06       -2.85      6.00 o
 -10   4   3        6.24        3.94      2.71 o
  -9   4   3        0.03        0.70      2.00 o
  -8   4   3       14.78       13.43      2.61 o
  -7   4   3      243.69      254.85      6.58 o
  -6   4   3      297.70      263.74      5.83 o
  -5   4   3     1396.32     1464.00     20.34 o
  -4   4   3      209.65      219.37      3.95 o
  -3   4   3      497.19      536.88      7.45 o
  -2   4   3     2511.73     2381.21     23.05 o
  -1   4   3       33.94       27.55      1.77 o
   0   4   3     2523.64     2535.21     27.71 o
   1   4   3      290.35      232.12      4.49 o
   2   4   3      151.70      154.26      3.41 o
   3   4   3      133.17      128.42      3.15 o
   4   4   3      489.36      485.14     10.60 o
   5   4   3      417.05      371.19      7.81 o
   6   4   3      463.25      423.10      9.23 o
   7   4   3       22.34       50.85     13.89 o
   8   4   3      965.13      930.32     19.68 o
   9   4   3      317.89      350.82     16.07 o
  10   4   3       52.64       53.90     12.71 o
 -10   5   3        1.25       -0.59      2.27 o
  -9   5   3       36.17       39.46      4.93 o
  -8   5   3      318.42      305.83      7.20 o
  -7   5   3       66.79       79.62      3.63 o
  -6   5   3      322.64      341.17      5.74 o
  -5   5   3      127.88      120.09      3.18 o
  -4   5   3     2309.87     2511.13     31.82 o
  -3   5   3      509.34      496.25      6.17 o
  -2   5   3      654.91      628.47      6.66 o
  -1   5   3      287.01      250.62      3.83 o
   0   5   3       23.84       23.81      1.86 o
   1   5   3     2305.89     2139.19     27.23 o
   2   5   3      195.54      174.06      3.34 o
   3   5   3      155.77      158.09      5.75 o
   4   5   3      225.96      199.34      6.73 o
   5   5   3      254.36      254.12     12.12 o
   6   5   3       16.94       20.02      4.22 o
   7   5   3      229.49      228.59     10.94 o
   8   5   3       10.91      245.40     53.38 o
   9   5   3       18.01       88.41     47.29 o
  10   5   3       36.01       34.93      7.28 o
 -10   6   3        2.46        2.39      2.54 o
  -9   6   3       33.48       19.67      4.02 o
  -8   6   3        0.03        0.63      1.74 o
  -7   6   3       18.15       28.73      2.60 o
  -6   6   3      103.77      111.07      3.31 o
  -5   6   3        3.71        5.21      1.38 o
  -4   6   3        1.62        4.47      1.65 o
  -3   6   3        0.51        0.44      0.88 o
  -2   6   3        4.89       13.32      1.31 o
  -1   6   3      244.51      210.19      3.66 o
   0   6   3      882.43      811.80      9.81 o
   1   6   3     2616.88     2717.85     34.55 o
   2   6   3       12.89       10.09      1.75 o
   3   6   3      267.19      292.03      8.59 o
   4   6   3        0.24       -0.15      1.19 o
   5   6   3       17.74       18.68      3.95 o
   6   6   3       91.86      105.45      6.59 o
   7   6   3        4.55        1.92      3.12 o
   8   6   3        9.29        8.10      4.28 o
   9   6   3        9.48        3.12      4.21 o
  10   6   3        0.00        1.05      4.59 o
 -10   7   3        0.01        1.69      2.16 o
  -9   7   3        4.88        5.12      2.57 o
  -8   7   3       18.94       21.53      2.57 o
  -7   7   3       20.64       26.12      3.98 o
  -6   7   3       45.31       48.42      2.52 o
  -5   7   3        0.29        0.48      1.18 o
  -4   7   3        0.30       -0.73      1.30 o
  -3   7   3      228.90      264.65      3.93 o
  -2   7   3      164.45      142.39      3.02 o
  -1   7   3       82.57       61.00      2.27 o
   0   7   3     2940.07     2940.41     34.54 o
   1   7   3     1340.13     1446.84     18.57 o
   2   7   3      229.53      231.54      6.02 o
   3   7   3      228.75      205.95      3.42 o
   4   7   3       44.48       29.56      2.90 o
   5   7   3        1.38        3.07      1.08 o
   6   7   3       87.51       77.61      6.39 o
   7   7   3        7.99        9.27      3.97 o
   8   7   3       40.97       37.38      5.83 o
   9   7   3       44.76       48.94      8.68 o
  10   7   3        2.21       -0.42      4.83 o
 -10   8   3        0.04        2.31      2.77 o
  -9   8   3        0.31        0.44      1.98 o
  -8   8   3       25.63       21.02      2.59 o
  -7   8   3        5.28        5.25      2.05 o
  -6   8   3        7.62        5.32      1.54 o
  -5   8   3       45.20       40.62      2.59 o
  -4   8   3      314.50      309.89      5.98 o
  -3   8   3       10.11       15.61      1.54 o
  -2   8   3        9.72        4.71      1.22 o
  -1   8   3      107.95       94.10      2.93 o
   0   8   3        6.19        4.72      1.71 o
   1   8   3       22.36       25.41      2.15 o
   2   8   3       20.00       19.65      1.99 o
   3   8   3      194.62      176.26      6.44 o
   4   8   3      312.31      312.11      7.31 o
   5   8   3       92.81      101.77      3.42 o
   6   8   3        8.19        9.89      1.95 o
   7   8   3        0.25       -0.51      1.15 o
   8   8   3        4.91        9.30      4.48 o
   9   8   3       36.33       38.96     14.66 o
  10   8   3       27.46       13.49      7.81 o
 -10   9   3        0.33       -0.19      2.03 o
  -9   9   3        3.70        3.01      2.16 o
  -8   9   3      186.28      174.82      5.82 o
  -7   9   3        5.23       11.09      2.33 o
  -6   9   3       27.58       31.38      2.86 o
  -5   9   3       13.81        9.97      2.29 o
  -4   9   3        0.04       -1.72      1.23 o
  -3   9   3      237.73      234.74      4.11 o
  -2   9   3        1.87        0.38      1.02 o
  -1   9   3      282.25      277.05      4.89 o
   0   9   3       27.44       34.63      2.64 o
   1   9   3       27.53       27.76      2.48 o
   2   9   3      109.24      110.90      2.67 o
   3   9   3      175.80      201.62      8.25 o
   4   9   3      104.02      100.04      7.25 o
   5   9   3      545.50      535.41     11.54 o
   6   9   3       56.78       70.43      8.51 o
   7   9   3        3.25        1.66      2.06 o
   8   9   3       54.82       51.54     10.06 o
   9   9   3       11.90        8.44      6.64 o
  -9  10   3       19.56       10.14      2.80 o
  -8  10   3       44.16       44.25      4.65 o
  -7  10   3       15.43       15.94      2.35 o
  -6  10   3       20.38       22.57      2.51 o
  -5  10   3        1.69       -0.15      2.09 o
  -4  10   3       39.31       36.64      3.29 o
  -3  10   3       37.28       39.37      2.70 o
  -2  10   3      116.53      122.19      4.04 o
  -1  10   3       36.90       36.90      2.32 o
   0  10   3      503.09      494.90      9.05 o
   1  10   3       33.03       32.35      4.01 o
   2  10   3       61.29       56.06      2.78 o
   3  10   3        0.00        1.30      2.36 o
   4  10   3       79.36       98.05      8.96 o
   5  10   3      765.35      796.01     17.29 o
   6  10   3       90.36      105.87     10.50 o
   7  10   3       45.34       45.62      5.54 o
   8  10   3       50.66       62.00      5.97 o
   9  10   3       19.41       16.73      4.92 o
  -9  11   3       45.35       56.39     10.37 o
  -8  11   3        8.31        5.43      1.73 o
  -7  11   3       70.84       68.48      3.50 o
  -6  11   3        4.40        5.91      2.80 o
  -5  11   3       93.55       91.23      5.55 o
  -4  11   3       13.15       15.76      3.91 o
  -3  11   3       74.08       75.02      2.63 o
  -2  11   3      105.69       97.73      3.43 o
  -1  11   3       97.42       97.42      4.85 o
   0  11   3        3.01        2.99      1.98 o
   1  11   3      138.22      137.13      4.25 o
   2  11   3       87.92       89.38      3.19 o
   3  11   3       46.57       42.78      6.96 o
   4  11   3      106.94      104.42      5.43 o
   5  11   3      109.61      107.83      6.72 o
   6  11   3       53.64       56.40      5.25 o
   7  11   3       21.67       15.33      6.30 o
   8  11   3       23.21       11.66      4.71 o
   9  11   3       15.22        3.35      4.24 o
  -8  12   3       28.73       18.69      8.40 o
  -7  12   3        0.30        3.42      3.27 o
  -6  12   3        0.26        0.91      2.81 o
  -5  12   3       18.69       23.22      4.07 o
  -4  12   3        1.26        3.53      3.01 o
  -3  12   3      177.06      180.78      4.06 o
  -2  12   3      135.24      139.65      3.93 o
  -1  12   3      242.33      250.34      5.43 o
   0  12   3      111.64      127.81      5.39 o
   1  12   3      691.13      676.98     10.57 o
   2  12   3      180.70      170.05      4.62 o
   3  12   3        1.88        1.61      2.70 o
   4  12   3      122.19      131.48      7.95 o
   5  12   3       20.55       20.63      4.18 o
   6  12   3       25.11       24.03      5.61 o
   7  12   3       16.79       13.92      4.68 o
   8  12   3        0.40       -3.43      3.67 o
  -8  13   3       11.10        6.14      4.12 o
  -7  13   3       24.63       17.86      6.26 o
  -6  13   3       56.57       69.20      7.21 o
  -5  13   3       15.57       15.88      4.35 o
  -4  13   3       13.98       13.18      5.74 o
  -3  13   3      279.00      294.36      6.03 o
  -2  13   3       12.03        9.69      1.99 o
  -1  13   3       95.25       91.94      5.50 o
   0  13   3      349.01      323.58      8.06 o
   1  13   3        0.03        1.23      1.19 o
   2  13   3      279.53      259.74      9.01 o
   3  13   3        7.04        3.10      3.25 o
   4  13   3       29.59       40.13      6.12 o
   5  13   3       48.67       72.80      6.18 o
   6  13   3        0.89        0.04      2.79 o
   7  13   3        0.77        2.02      4.20 o
   8  13   3       48.81       42.12      9.91 o
  -7  14   3        1.28        0.69      3.01 o
  -6  14   3        5.40        2.81      3.67 o
  -5  14   3      285.15      281.03      9.69 o
  -4  14   3       19.55       18.63      4.60 o
  -3  14   3      708.98      717.00     11.06 o
  -2  14   3      244.05      229.14      5.92 o
  -1  14   3       81.90       84.99      4.32 o
   0  14   3       39.58       43.57      4.53 o
   1  14   3      239.48      260.63      5.70 o
   2  14   3       17.41       16.37      4.45 o
   3  14   3        4.28       -3.78      3.61 o
   4  14   3       76.20       80.96      6.73 o
   5  14   3       39.56       42.87      5.77 o
   6  14   3       19.08       34.46      5.76 o
   7  14   3       70.41       96.52      7.94 o
  -7  15   3       10.15        4.02      3.51 o
  -6  15   3        6.28        8.61      4.53 o
  -5  15   3       21.12       19.42      5.65 o
  -4  15   3      274.56      287.77     11.13 o
  -3  15   3        3.03        2.48      1.93 o
  -2  15   3       75.62       85.98      4.46 o
  -1  15   3      179.59      198.19      6.75 o
   0  15   3       26.78       18.07      4.46 o
   1  15   3       10.45       15.14      2.81 o
   2  15   3      482.59      466.94     13.92 o
   3  15   3       14.42       17.04      5.51 o
   4  15   3      102.53      108.31     10.20 o
   5  15   3      144.80      160.31      8.16 o
   6  15   3        5.28        4.14      4.21 o
   7  15   3        0.09       -1.38      3.89 o
  -6  16   3       14.22        1.69      4.24 o
  -5  16   3        0.32        2.91      3.39 o
  -4  16   3       13.96       10.41      5.94 o
  -3  16   3       71.91       90.44      5.74 o
  -2  16   3       25.17       15.08      3.29 o
  -1  16   3        0.03        0.57      1.50 o
   0  16   3       13.75       10.52      2.81 o
   1  16   3      129.08      102.88      4.57 o
   2  16   3       38.32       48.17      6.41 o
   3  16   3      249.67      271.09     18.87 o
   4  16   3       24.43       22.78      5.76 o
   5  16   3       43.93       58.87      8.21 o
   6  16   3       17.49       15.48      5.62 o
  -5  17   3       70.04       62.67     36.78 o
  -4  17   3       35.60       50.66      6.58 o
  -3  17   3        0.39        0.43      1.44 o
  -2  17   3       34.59       39.29      7.52 o
  -1  17   3       35.88        9.34      6.42 o
   0  17   3        2.96        4.01      1.88 o
   1  17   3       43.34       36.30      6.15 o
   2  17   3       15.73       11.14      5.05 o
   3  17   3       28.47       45.02      7.59 o
   4  17   3       16.51       28.53      9.97 o
   5  17   3       40.43       61.14      9.29 o
  -4  18   3        0.06        4.16      6.55 o
  -3  18   3        6.29        1.31      3.53 o
  -2  18   3        3.28       -0.26      2.12 o
  -1  18   3        0.28        0.08      1.90 o
   0  18   3       11.12        5.68      2.63 o
   1  18   3       16.37       11.81      6.97 o
   2  18   3       12.19        9.91      5.63 o
   3  18   3        8.19        9.97      6.09 o
   4  18   3        0.02        0.73      3.93 o
  -2  19   3        8.33       -0.11      2.98 o
  -1  19   3        5.97        3.25      2.41 o
   0  19   3        6.76        4.29      2.00 o
   1  19   3       26.35       23.45     11.02 o
   2  19   3        8.78       16.20      7.54 o
 -10   0   4       25.00       26.03      6.53 o
  -9   0   4       87.10       95.64     12.98 o
  -8   0   4      575.63      579.61     14.15 o
  -7   0   4      425.64      378.34      9.37 o
  -6   0   4      141.38      148.15      4.53 o
  -5   0   4      302.69      320.68      6.34 o
  -4   0   4       33.24       36.45      3.96 o
  -3   0   4      192.02      189.80      4.29 o
  -2   0   4     2043.36     1985.97     72.95 o
  -1   0   4      910.03      878.72      9.17 o
   0   0   4     4403.38     4712.19     59.96 o
   1   0   4     2300.78     2243.90     32.47 o
   2   0   4       12.62        5.73      2.84 o
   3   0   4     1420.03     1452.74     29.55 o
   4   0   4      363.79      338.15      9.57 o
   5   0   4     1187.29     1346.70     50.23 o
   6   0   4       69.12       67.59     11.26 o
   7   0   4      143.36      158.56     13.88 o
   8   0   4       56.68       59.85     10.56 o
   9   0   4       14.18       13.00      8.71 o
  10   0   4        0.05       -2.56      7.44 o
 -11   1   4       28.72       21.62      7.27 o
 -10   1   4        0.03       -0.17      1.99 o
  -9   1   4       39.42       53.87      6.94 o
  -8   1   4       73.47       73.35      4.47 o
  -7   1   4       55.23       59.07      3.56 o
  -6   1   4        0.26        0.32      1.23 o
  -5   1   4      237.50      230.09      4.50 o
  -4   1   4      253.10      240.57      3.35 o
  -3   1   4      321.04      287.59      2.94 o
  -2   1   4        1.58        3.03      1.30 o
  -1   1   4     6149.10     6220.32    261.49 o
   0   1   4       43.22       39.91      1.62 o
   1   1   4     9380.54    10600.51    117.31 o
   2   1   4       49.53       64.77      2.58 o
   3   1   4       63.85       54.85      3.73 o
   4   1   4        5.21        8.63      2.72 o
   5   1   4      340.13      293.56      9.90 o
   6   1   4      472.45      446.48      9.70 o
   7   1   4     1410.56     1342.47     46.99 o
  10   1   4        0.41       -1.00      6.76 o
 -11   2   4       26.86       35.37     13.75 o
 -10   2   4        1.02       -1.24      2.38 o
  -9   2   4        5.92        5.65      7.41 o
  -8   2   4      132.05      129.19      5.40 o
  -7   2   4        0.25       -1.34      1.61 o
  -6   2   4       39.31       44.19      2.63 o
  -5   2   4      520.96      503.56      6.70 o
  -4   2   4      166.22      149.76      2.25 o
  -3   2   4     1885.57     1909.78     19.30 o
  -2   2   4      766.51      733.05      5.99 o
  -1   2   4      151.04      144.64      1.82 o
   0   2   4     2653.70     2746.56     25.37 o
   1   2   4       88.96       87.54      2.19 o
   2   2   4        3.00        7.95      1.90 o
   3   2   4      845.17      893.34     13.31 o
   4   2   4      596.68      593.80     10.49 o
   5   2   4       32.31       29.58      4.44 o
   6   2   4      111.38      114.57      5.32 o
   7   2   4       10.89       12.37      4.30 o
   8   2   4        9.53        6.41      5.01 o
   9   2   4       10.30       18.17      9.23 o
 -11   3   4       25.92       35.69      6.68 o
 -10   3   4       32.49       26.98      4.02 o
  -9   3   4       17.54       14.23      4.04 o
  -8   3   4       13.03       24.96      3.70 o
  -7   3   4        2.62        5.78      2.31 o
  -6   3   4       94.95      103.91      2.97 o
  -5   3   4       71.87       83.57      2.47 o
  -4   3   4     1044.46     1084.64     11.56 o
  -3   3   4      206.57      238.03      3.07 o
  -2   3   4      151.91      146.23      1.87 o
  -1   3   4      911.90      804.68      8.15 o
   0   3   4        9.31       14.31      1.97 o
   1   3   4     3954.09     4180.01     48.37 o
   2   3   4     2729.32     2664.24     30.68 o
   3   3   4      240.96      275.59      4.75 o
   4   3   4        5.92       13.88      2.64 o
   5   3   4       66.39       91.49     13.54 o
   6   3   4      128.72      121.66      5.83 o
   7   3   4      247.86      256.25      9.30 o
   8   3   4        0.28        6.76      7.47 o
   9   3   4      312.00      307.99     15.53 o
 -10   4   4        0.32       -0.79      3.09 o
  -9   4   4        2.87        2.28      2.34 o
  -8   4   4       12.83       11.22      2.93 o
  -7   4   4        3.27        7.82      1.82 o
  -6   4   4       14.74       25.45      3.76 o
  -5   4   4      163.02      174.39      3.43 o
  -4   4   4        1.06        3.17      0.97 o
  -3   4   4      110.96      110.75      2.92 o
  -2   4   4      564.94      518.86      5.04 o
  -1   4   4       60.01       59.88      2.14 o
   0   4   4        0.80        4.29      1.03 o
   1   4   4     4895.75     5079.75     60.84 o
   2   4   4     1600.71     1596.51     22.26 o
   3   4   4      137.46      137.23      4.01 o
   4   4   4       43.73       50.84      3.93 o
   5   4   4      657.32      654.63     13.36 o
   6   4   4       68.36       79.52      5.09 o
   7   4   4      198.63      194.24      8.69 o
   8   4   4      483.64      459.53     14.39 o
   9   4   4       99.31      197.63     80.18 o
  10   4   4       69.47       80.57     14.57 o
 -10   5   4       41.04       46.17      9.84 o
  -9   5   4        8.70        5.70      2.30 o
  -8   5   4        1.60        1.58      1.60 o
  -7   5   4       39.38       40.46      2.53 o
  -6   5   4        5.55        3.86      1.31 o
  -5   5   4      200.02      181.09      3.46 o
  -4   5   4        9.80        4.56      1.12 o
  -3   5   4        0.89        1.58      1.01 o
  -2   5   4      108.44      115.71      2.11 o
  -1   5   4      117.30      123.31      2.97 o
   0   5   4     1873.51     1794.89     20.44 o
   1   5   4      565.25      575.82      6.94 o
   2   5   4     5210.83     5690.20     80.74 o
   3   5   4        6.14        8.68      1.92 o
   4   5   4       21.51       23.90      2.21 o
   5   5   4      464.76      436.29     10.78 o
   6   5   4        0.01       -4.00      3.44 o
   7   5   4       53.52       72.71      7.34 o
   8   5   4        1.66      124.19     18.25 o
   9   5   4      441.93      460.34     36.89 o
  10   5   4        2.07        2.26      5.06 o
 -10   6   4       20.01       20.75      3.08 o
  -9   6   4        7.71        5.82      2.20 o
  -8   6   4       71.65       77.56      3.74 o
  -7   6   4        4.13        3.86      1.79 o
  -6   6   4        0.64        0.57      1.20 o
  -5   6   4      212.41      220.94      4.04 o
  -4   6   4      252.87      270.50      4.92 o
  -3   6   4      759.84      792.32     14.98 o
  -2   6   4      786.85      850.83      9.12 o
  -1   6   4      117.43      144.40      2.57 o
   0   6   4      241.93      253.14      4.67 o
   1   6   4       32.18       24.36      2.40 o
   2   6   4      192.98      204.92      4.23 o
   3   6   4      477.20      482.54      7.66 o
   4   6   4      413.42      382.90      6.87 o
   5   6   4      987.39      953.28     15.12 o
   6   6   4        0.35       -3.91      3.67 o
   7   6   4       40.45       39.65      6.25 o
   8   6   4      273.57      270.93     12.18 o
   9   6   4      234.75      280.41     18.27 o
  10   6   4        0.49        3.06      4.72 o
 -10   7   4        0.06       -0.17      2.25 o
  -9   7   4        0.13        1.90      1.91 o
  -8   7   4       12.83       14.02      2.42 o
  -7   7   4       17.91       26.47      2.26 o
  -6   7   4      263.41      249.19      4.66 o
  -5   7   4       95.10       98.23      2.99 o
  -4   7   4       38.86       41.66      2.37 o
  -3   7   4      623.58      584.38      6.49 o
  -2   7   4     1034.28     1058.50     12.80 o
  -1   7   4     1080.46     1120.44     11.76 o
   0   7   4      603.68      639.57      8.57 o
   1   7   4     4508.32     4908.25     68.73 o
   2   7   4      278.77      273.04      4.56 o
   3   7   4       30.82       37.97      2.46 o
   4   7   4      378.72      415.42      7.80 o
   5   7   4      252.13      256.23      6.06 o
   6   7   4      405.04      388.80     11.97 o
   7   7   4      133.52      146.37      8.96 o
   8   7   4        8.94       11.62      5.48 o
   9   7   4      163.64      190.61     11.14 o
  10   7   4       20.08       26.78      7.91 o
 -10   8   4        1.73        1.07      2.11 o
  -9   8   4        2.83        4.99      2.33 o
  -8   8   4      160.37      149.61      5.00 o
  -7   8   4        7.55       13.44      2.29 o
  -6   8   4       30.35       42.15      3.13 o
  -5   8   4       32.95       37.82      4.68 o
  -4   8   4        0.18        0.28      1.18 o
  -3   8   4      141.38      135.95      4.24 o
  -2   8   4      283.11      268.51      5.07 o
  -1   8   4      475.47      481.02      8.15 o
   0   8   4       35.03       30.90      1.86 o
   1   8   4      220.26      219.86      4.27 o
   2   8   4      294.80      294.22      5.97 o
   3   8   4       30.33       46.45      3.96 o
   4   8   4      336.20      313.14      6.27 o
   5   8   4      545.84      538.85      9.32 o
   6   8   4      432.26      412.20      8.70 o
   7   8   4       18.38       23.17      2.29 o
   8   8   4        8.64        6.50      4.28 o
   9   8   4        1.99        1.49      1.91 o
  -9   9   4       30.78       28.65      3.31 o
  -8   9   4        5.65        3.76      2.28 o
  -7   9   4      674.89      656.12     10.62 o
  -6   9   4        3.80        7.78      1.88 o
  -5   9   4        5.75        6.40      2.24 o
  -4   9   4       61.97       56.04      2.76 o
  -3   9   4       81.08       80.84      3.75 o
  -2   9   4        6.16        8.96      1.71 o
  -1   9   4      348.19      352.57      6.07 o
   0   9   4      184.96      201.13      3.81 o
   1   9   4       15.38       15.89      1.71 o
   2   9   4       31.94       30.27      1.67 o
   3   9   4        2.55        1.13      2.03 o
   4   9   4       49.03       47.50      3.97 o
   5   9   4        1.49       -1.97      2.88 o
   6   9   4      696.34      643.18     15.49 o
   7   9   4      100.18      103.35      7.00 o
   8   9   4       23.69       23.35      7.17 o
   9   9   4        1.01       -1.58      4.94 o
  -9  10   4        0.07        0.99      1.96 o
  -8  10   4      337.02      309.71      7.52 o
  -7  10   4       18.54       12.67      2.76 o
  -6  10   4       78.52       79.46      4.97 o
  -5  10   4       20.74       23.71      2.44 o
  -4  10   4        0.31        1.26      1.32 o
  -3  10   4      256.12      240.34      4.70 o
  -2  10   4       22.58       21.10      4.06 o
  -1  10   4      472.27      461.37      7.33 o
   0  10   4      105.53      119.08      3.41 o
   1  10   4        1.97        2.03      1.85 o
   2  10   4      185.26      183.88      4.20 o
   3  10   4       54.98       58.01      6.09 o
   4  10   4       62.78       67.61      4.90 o
   5  10   4       37.70       59.57      5.70 o
   6  10   4      184.91      193.83      7.93 o
   7  10   4        3.73        4.79      3.78 o
   8  10   4        1.05        2.66      3.50 o
   9  10   4        8.41        6.27      5.80 o
  -9  11   4       27.51       17.18      9.07 o
  -8  11   4        2.16        5.48      2.55 o
  -7  11   4       75.74       74.10      3.36 o
  -6  11   4       71.77       75.38      4.72 o
  -5  11   4        0.91        0.57      2.53 o
  -4  11   4       16.37       22.21      2.36 o
  -3  11   4       54.52       45.79      2.72 o
  -2  11   4      116.54      112.49      5.67 o
  -1  11   4        0.01       -0.67      1.46 o
   0  11   4      143.38      127.51      3.31 o
   1  11   4        0.07        0.48      1.19 o
   2  11   4       23.91       30.79      3.00 o
   3  11   4       85.44       91.23      8.68 o
   4  11   4      127.65      117.63      5.76 o
   5  11   4      564.38      609.63     15.55 o
   6  11   4      154.39      169.62     13.05 o
   7  11   4       16.15       16.48      4.86 o
   8  11   4        0.32        3.72      3.83 o
  -8  12   4       36.46       48.66      4.38 o
  -7  12   4       14.87       17.91      4.42 o
  -6  12   4       24.95       22.68      3.96 o
  -5  12   4       19.66       26.37      3.63 o
  -4  12   4       50.60       53.76      2.92 o
  -3  12   4      116.76      117.94      4.53 o
  -2  12   4      125.70      128.84      4.25 o
  -1  12   4        7.85        7.33      2.00 o
   0  12   4       94.07       90.59      2.93 o
   1  12   4       30.97       33.05      3.19 o
   2  12   4       74.57       73.64      2.77 o
   3  12   4       12.47       24.26      4.32 o
   4  12   4      371.37      401.23     11.86 o
   5  12   4       98.22      108.57      8.82 o
   6  12   4        0.11       -1.55      3.14 o
   7  12   4        5.90        2.83      3.81 o
   8  12   4        3.41        2.52      4.37 o
  -8  13   4       10.63        7.49      3.47 o
  -7  13   4        0.41        1.71      2.72 o
  -6  13   4        0.16        2.03      3.11 o
  -5  13   4        9.07       10.21      4.42 o
  -4  13   4      348.92      365.32      7.11 o
  -3  13   4      114.86      122.81      4.96 o
  -2  13   4       16.83       15.17      3.32 o
  -1  13   4        0.00       -0.34      1.26 o
   0  13   4        4.36        4.32      1.59 o
   1  13   4      242.42      260.15      5.64 o
   2  13   4       11.40       15.11      1.76 o
   3  13   4       85.85      109.10      7.48 o
   4  13   4       11.57       11.03      3.69 o
   5  13   4        0.65        2.70      3.91 o
   6  13   4       24.26       14.69      8.33 o
   7  13   4        1.48        2.97      4.57 o
  -7  14   4        3.98        2.82      3.38 o
  -6  14   4        4.63        6.14      3.75 o
  -5  14   4       18.30       12.74      3.68 o
  -4  14   4       11.54       15.75      2.39 o
  -3  14   4       16.49       28.11      6.65 o
  -2  14   4       61.67       71.13      4.08 o
  -1  14   4       14.86       15.85      2.59 o
   0  14   4        4.75        7.80      1.77 o
   1  14   4       67.14       81.62      3.33 o
   2  14   4       69.43       84.45      8.46 o
   3  14   4        9.43        6.19      6.36 o
   4  14   4        0.48        3.43      3.54 o
   5  14   4        1.73        0.95      2.97 o
   6  14   4       23.80       23.54     10.26 o
   7  14   4        0.68        1.89      3.67 o
  -7  15   4        0.31        0.65      2.47 o
  -6  15   4        2.11        1.70      3.75 o
  -5  15   4       15.34       23.21      4.40 o
  -4  15   4       30.38       36.58      6.94 o
  -3  15   4        7.14        8.68      1.97 o
  -2  15   4        0.21        0.83      2.14 o
  -1  15   4       49.22       53.37      3.42 o
   0  15   4       54.09       57.23      3.43 o
   1  15   4       70.41       62.92      2.94 o
   2  15   4        0.00       -2.93      3.67 o
   3  15   4       21.59       24.29      5.35 o
   4  15   4      104.56      127.65      9.42 o
   5  15   4       19.14       15.73      6.79 o
   6  15   4       35.65       39.05     10.50 o
  -6  16   4        0.13        2.21      3.25 o
  -5  16   4       10.25        4.85      5.72 o
  -4  16   4        6.98        4.38      4.04 o
  -3  16   4       57.21       53.14      8.19 o
  -2  16   4       11.34        8.73      2.33 o
  -1  16   4        0.67       -0.73      2.29 o
   0  16   4       75.29       72.70      8.24 o
   1  16   4        0.85        2.39      2.17 o
   2  16   4        6.23        2.44      4.74 o
   3  16   4        0.48       -1.95      4.21 o
   4  16   4       91.30      116.21     10.78 o
   5  16   4       39.17       27.89     10.16 o
  -5  17   4        5.80        3.31      3.89 o
  -4  17   4       18.78       13.39      6.15 o
  -3  17   4       48.66       57.28      6.59 o
  -2  17   4       27.98       39.04      5.97 o
  -1  17   4       78.92       81.10      4.13 o
   0  17   4       28.38       15.76      6.92 o
   1  17   4        5.78        2.98      1.47 o
   2  17   4        7.65        5.53      4.75 o
   3  17   4       28.11       17.27      7.85 o
   4  17   4      105.95      131.76     15.19 o
  -4  18   4        0.06       -0.09      2.85 o
  -3  18   4       34.90       16.40     11.77 o
  -2  18   4        2.74       -1.77      2.52 o
  -1  18   4        0.28        1.96      1.91 o
   0  18   4        8.07        6.52      3.51 o
   1  18   4        0.00        0.02      2.50 o
   2  18   4       22.68        3.86      5.49 o
   3  18   4        3.82        3.53      5.22 o
  -1  19   4        2.46        0.80      2.25 o
   0  19   4        0.09       -0.60      3.50 o
   1  19   4        1.63        1.67      3.28 o
 -10   1   5       39.89       57.05      7.56 o
  -9   1   5       66.09       71.52      4.43 o
  -8   1   5       24.82       31.21      2.83 o
  -7   1   5     1328.93     1324.37     19.87 o
  -6   1   5       32.62       38.62      2.88 o
  -5   1   5      197.34      201.60      3.42 o
  -4   1   5      354.61      339.49      4.20 o
  -3   1   5      234.36      222.01      5.38 o
  -2   1   5     2349.09     2359.74     26.50 o
  -1   1   5     2024.93     2092.99     18.79 o
   0   1   5      751.14      759.07      6.99 o
   1   1   5       20.30       25.34      1.71 o
   2   1   5      439.83      441.35      6.06 o
   3   1   5      121.91       93.94      3.90 o
   4   1   5      134.55      138.59      4.85 o
   5   1   5      525.61      526.08     11.66 o
   6   1   5      304.91      301.57      8.11 o
   7   1   5       83.26       79.48     10.95 o
   8   1   5       20.56       25.35      9.44 o
 -10   2   5        0.82        4.51      3.52 o
  -9   2   5        0.00        1.95      2.76 o
  -8   2   5       17.16       23.55      3.09 o
  -7   2   5      393.33      377.82      7.19 o
  -6   2   5       29.20       37.45      2.33 o
  -5   2   5       72.00       73.54      3.21 o
  -4   2   5       69.13       74.79      2.03 o
  -3   2   5      570.15      558.63      5.78 o
  -2   2   5       19.44       18.19      1.26 o
  -1   2   5      297.98      302.64      3.20 o
   0   2   5      486.26      438.22      5.11 o
   1   2   5       25.27       25.18      2.14 o
   2   2   5      124.55       96.90      3.53 o
   3   2   5      140.46      140.86      3.83 o
   4   2   5      169.80      182.95      6.10 o
   5   2   5       95.28      105.05      5.39 o
   6   2   5       76.40       75.35      7.90 o
   7   2   5        0.14        1.93      2.83 o
 -10   3   5        1.68        0.21      2.08 o
  -9   3   5       13.84       15.90      3.37 o
  -8   3   5      121.24      118.20      4.00 o
  -7   3   5        0.00        0.32      1.24 o
  -6   3   5       81.47       74.65      2.20 o
  -5   3   5      397.65      435.57      5.80 o
  -4   3   5      755.65      740.04      7.93 o
  -3   3   5     2115.70     2306.06     23.11 o
  -2   3   5     1564.69     1581.52     15.23 o
  -1   3   5       21.47       27.67      1.26 o
   0   3   5     3224.22     3286.29     34.09 o
   1   3   5     1961.83     2002.11     21.29 o
   2   3   5     2819.48     3067.94     36.99 o
   3   3   5       54.19       50.55      3.67 o
   4   3   5      239.13      235.60      4.87 o
   5   3   5       20.74       27.59      3.27 o
   6   3   5      239.81      229.90      9.26 o
   7   3   5      282.96      289.07     12.02 o
   8   3   5       16.43       27.77      7.24 o
 -10   4   5       11.57       13.80      2.68 o
  -9   4   5       14.53       16.08      2.60 o
  -8   4   5       42.97       47.53      3.32 o
  -7   4   5        0.18       -1.65      1.57 o
  -6   4   5      631.90      603.77      8.04 o
  -5   4   5       72.03       77.04      2.14 o
  -4   4   5       76.62       74.70      1.97 o
  -3   4   5       74.17       58.90      1.53 o
  -2   4   5     1049.99     1115.71     10.40 o
  -1   4   5       65.18       66.18      2.58 o
   0   4   5     1199.52     1056.23     10.70 o
   1   4   5     2041.75     2046.62     22.37 o
   2   4   5        5.08        2.31      1.43 o
   3   4   5      761.19      815.44     12.21 o
   4   4   5      261.32      268.47      5.71 o
   5   4   5       53.09       60.24      4.07 o
   6   4   5        2.79        6.02      2.94 o
   7   4   5      202.09      221.80     16.17 o
   8   4   5      418.05      446.10     13.19 o
   9   4   5       14.28        3.82      5.67 o
  10   4   5        0.33        6.17      9.32 o
 -10   5   5        3.03        3.62      2.23 o
  -9   5   5        0.17       -1.09      2.11 o
  -8   5   5      217.69      212.58      5.65 o
  -7   5   5        5.06        6.75      1.66 o
  -6   5   5      522.28      515.63      6.99 o
  -5   5   5       31.41       40.61      1.96 o
  -4   5   5       75.32       81.00      2.28 o
  -3   5   5       17.33       21.51      1.26 o
  -2   5   5      719.00      770.94      7.55 o
  -1   5   5      133.97      139.66      3.03 o
   0   5   5      578.66      561.79      7.49 o
   1   5   5        1.85       -0.69      0.98 o
   2   5   5       20.07       25.56      2.40 o
   3   5   5       41.77       44.68      2.66 o
   4   5   5      744.74      747.65     12.69 o
   5   5   5       33.65       34.69      3.64 o
   6   5   5       77.82       75.71      5.88 o
   7   5   5        4.52        4.04      5.49 o
   8   5   5        8.12       75.53     23.78 o
   9   5   5      178.42      196.37     14.59 o
  10   5   5        4.69        6.15      6.60 o
 -10   6   5        7.13        5.45      2.20 o
  -9   6   5        5.41        4.02      2.17 o
  -8   6   5       64.14       72.02      3.72 o
  -7   6   5        5.32        6.96      1.83 o
  -6   6   5      132.07      137.17      3.71 o
  -5   6   5      158.17      147.95      3.87 o
  -4   6   5     1213.55     1128.62     14.13 o
  -3   6   5       62.32       56.67      2.12 o
  -2   6   5       33.01       28.39      1.58 o
  -1   6   5      893.74      882.01     10.61 o
   0   6   5        1.90        6.30      1.46 o
   1   6   5     2159.38     2234.28     24.32 o
   2   6   5        7.50        9.15      1.81 o
   3   6   5       71.24       80.01      3.07 o
   4   6   5       17.15       17.22      2.08 o
   5   6   5       15.58       14.07      2.27 o
   6   6   5      499.79      431.28     15.22 o
   7   6   5        0.90        3.22      2.28 o
   8   6   5        3.87        5.70      4.50 o
   9   6   5        1.30        3.50      4.93 o
  10   6   5       10.54       17.66      7.18 o
 -10   7   5        0.88       -1.37      2.07 o
  -9   7   5       36.29       46.25      3.20 o
  -8   7   5       20.31       20.61      2.93 o
  -7   7   5        6.82        4.74      1.72 o
  -6   7   5      181.55      171.06      4.48 o
  -5   7   5      156.75      156.78      4.06 o
  -4   7   5      228.70      241.77      4.13 o
  -3   7   5      247.65      254.10      4.23 o
  -2   7   5      149.11      131.84      2.56 o
  -1   7   5        7.51        3.84      1.20 o
   0   7   5      749.38      737.67      9.20 o
   1   7   5      303.93      332.97      5.62 o
   2   7   5        3.15        6.49      1.35 o
   3   7   5        0.50        0.11      1.02 o
   4   7   5       44.55       72.69      8.12 o
   5   7   5        0.69        5.15      2.24 o
   6   7   5      812.10      824.01     15.16 o
   7   7   5       16.24       24.99      2.91 o
   8   7   5       48.90       46.90      4.08 o
   9   7   5       44.24       47.69      8.30 o
  -9   8   5       34.67       45.75      4.07 o
  -8   8   5       86.03       82.71      4.36 o
  -7   8   5        5.75        1.36      1.44 o
  -6   8   5        6.72        6.78      1.82 o
  -5   8   5       78.71       81.57      3.41 o
  -4   8   5        9.04        8.78      1.52 o
  -3   8   5       37.25       42.93      1.86 o
  -2   8   5       11.52        8.21      1.37 o
  -1   8   5       27.18       29.32      1.68 o
   0   8   5       75.60       80.58      3.13 o
   1   8   5       76.85       83.89      3.64 o
   2   8   5      197.21      205.22      4.57 o
   3   8   5      113.17      126.80      3.66 o
   4   8   5      401.86      396.36      7.24 o
   5   8   5        8.01        5.00      2.34 o
   6   8   5        0.47        0.50      2.21 o
   7   8   5       34.65       40.93      4.01 o
   8   8   5        9.96        2.52      3.34 o
   9   8   5      131.89      138.06      6.80 o
  -9   9   5        6.51        8.08      2.46 o
  -8   9   5       48.72       59.15      3.78 o
  -7   9   5      137.56      130.07      4.31 o
  -6   9   5        4.31        4.07      1.66 o
  -5   9   5      118.47      117.70      4.46 o
  -4   9   5      306.11      296.44      5.27 o
  -3   9   5        3.03        1.21      1.15 o
  -2   9   5      120.03      117.82      3.28 o
  -1   9   5       22.47       26.99      3.46 o
   0   9   5      215.79      236.67      4.39 o
   1   9   5        0.01        0.28      1.38 o
   2   9   5       60.46       51.19      2.87 o
   3   9   5       60.92       62.89      5.29 o
   4   9   5       23.91       30.88      4.58 o
   5   9   5      642.88      663.98     11.98 o
   6   9   5        0.42        0.94      1.77 o
   7   9   5        0.42        0.86      1.78 o
   8   9   5       20.83       16.57      4.95 o
   9   9   5        9.45        2.92      4.85 o
  -9  10   5        0.04       -0.10      1.55 o
  -8  10   5       14.36        9.08      2.40 o
  -7  10   5      149.60      142.90      4.91 o
  -6  10   5       25.16       25.16      3.00 o
  -5  10   5        1.63        0.83      1.32 o
  -4  10   5        6.79        5.23      1.91 o
  -3  10   5        0.56        2.64      1.62 o
  -2  10   5      296.71      289.80      5.50 o
  -1  10   5        0.43        0.26      1.12 o
   0  10   5       12.26       15.16      2.05 o
   1  10   5      103.59      122.28      3.82 o
   2  10   5       34.78       38.20      2.61 o
   3  10   5       83.82       83.73      4.46 o
   4  10   5       18.40       22.72      3.95 o
   5  10   5      800.72      777.04     17.33 o
   6  10   5        0.92        2.64      2.74 o
   7  10   5       78.67       65.54      6.83 o
   8  10   5       10.57        6.61      4.88 o
  -8  11   5       30.91       39.20      3.05 o
  -7  11   5       18.67       14.19      2.33 o
  -6  11   5        0.02       -0.94      1.66 o
  -5  11   5       33.98       42.33      5.51 o
  -4  11   5      168.12      178.34      6.09 o
  -3  11   5      125.39      134.28      4.70 o
  -2  11   5      157.01      168.51      6.91 o
  -1  11   5       57.56       62.95      3.18 o
   0  11   5      390.92      413.60      7.96 o
   1  11   5        3.24        1.06      1.70 o
   2  11   5       23.43       28.08      2.06 o
   3  11   5        2.53       -0.16      2.32 o
   4  11   5       46.64       59.49      5.17 o
   5  11   5       61.10       63.89      5.49 o
   6  11   5        3.59        2.73      3.90 o
   7  11   5        0.84        0.66      2.89 o
   8  11   5       16.53       12.37      6.23 o
  -8  12   5       29.82       33.53      7.96 o
  -7  12   5       48.83       51.95      4.54 o
  -6  12   5        2.12        6.46      2.96 o
  -5  12   5       51.54       55.16      4.20 o
  -4  12   5        0.29        0.35      1.42 o
  -3  12   5      123.77      116.70      4.52 o
  -2  12   5      140.21      129.89      4.56 o
  -1  12   5       91.37      102.53      3.95 o
   0  12   5      102.38       93.44      4.28 o
   1  12   5       26.52       23.64      2.82 o
   2  12   5       21.75       26.68      4.64 o
   3  12   5       28.47       25.43      3.83 o
   4  12   5        1.86       -0.68      2.34 o
   5  12   5        0.32        2.89      4.26 o
   6  12   5        9.44        5.30      3.71 o
   7  12   5       29.70       21.45     11.28 o
   8  12   5       17.26        7.96      6.31 o
  -7  13   5       16.75        9.73      3.39 o
  -6  13   5        1.87        0.20      2.79 o
  -5  13   5       13.69       12.53      3.29 o
  -4  13   5       62.53       69.12      3.40 o
  -3  13   5      179.38      191.25      6.16 o
  -2  13   5       30.12       34.38      3.18 o
  -1  13   5        2.06        5.39      2.17 o
   0  13   5        2.30        3.10      1.99 o
   1  13   5       34.66       38.10      3.41 o
   2  13   5       79.30       69.01      2.69 o
   3  13   5      240.49      244.21     11.02 o
   4  13   5        0.34        1.31      2.92 o
   5  13   5       56.93       65.25      6.27 o
   6  13   5      102.61      103.14      7.83 o
   7  13   5        6.33        4.59      4.81 o
  -7  14   5       10.53        4.18      2.87 o
  -6  14   5        7.75        5.65      3.50 o
  -5  14   5        5.94        6.78      3.43 o
  -4  14   5      209.76      198.54      6.27 o
  -3  14   5      211.65      236.97      6.82 o
  -2  14   5        9.39       10.89      2.34 o
  -1  14   5       52.81       55.93      3.10 o
   0  14   5       15.65       10.82      2.68 o
   1  14   5       19.14       23.34      8.20 o
   2  14   5      769.37      716.26     12.16 o
   3  14   5       72.60       78.06      6.60 o
   4  14   5        1.49       -3.09      3.90 o
   5  14   5        8.89        1.53      3.24 o
   6  14   5       20.83       17.80      8.72 o
   7  14   5       13.79        7.13      4.47 o
  -6  15   5        5.37        4.59      3.68 o
  -5  15   5        9.83       12.06      3.83 o
  -4  15   5       84.46       87.02      4.75 o
  -3  15   5       14.68       16.74      3.52 o
  -2  15   5       17.36       37.58      3.74 o
  -1  15   5        0.63        3.36      1.91 o
   0  15   5        3.38        4.16      2.28 o
   1  15   5      162.23      152.34      5.24 o
   2  15   5        0.50        0.57      1.52 o
   3  15   5      216.80      226.29      9.93 o
   4  15   5       39.14       13.46      9.35 o
   5  15   5       10.12        4.71      4.89 o
   6  15   5      132.75      155.19      9.07 o
  -5  16   5       20.56       10.97      4.95 o
  -4  16   5      110.70      108.55      8.86 o
  -3  16   5       29.42       33.94      6.85 o
  -2  16   5        0.00        0.87      1.70 o
  -1  16   5        1.40        1.72      1.73 o
   0  16   5        5.57        5.77      2.12 o
   1  16   5        0.55       -0.63      1.20 o
   2  16   5        4.41        2.47      3.76 o
   3  16   5        3.47        0.91      3.84 o
   4  16   5        3.61        1.13      3.32 o
   5  16   5        1.53       -0.08      2.75 o
  -4  17   5       51.64       50.71     16.60 o
  -3  17   5        0.09        1.08      1.76 o
  -2  17   5        0.29        3.71      2.33 o
  -1  17   5        0.51       -0.96      1.83 o
   0  17   5        0.60        2.41      2.05 o
   1  17   5        0.12       -0.40      1.49 o
   2  17   5        0.00       -1.94      3.81 o
   3  17   5       86.96      106.25      8.65 o
   4  17   5        7.00        2.56      3.79 o
  -3  18   5       99.87      112.63      7.01 o
  -2  18   5       73.72       93.12      5.02 o
  -1  18   5        0.09        1.05      2.58 o
   0  18   5        9.29        5.33      2.62 o
   1  18   5       23.16        9.40      5.49 o
   2  18   5       10.97        5.64      5.33 o
   3  18   5        3.05        2.85      5.08 o
 -10   0   6       42.39       48.43     26.36 o
  -9   0   6      306.38      307.58     14.58 o
  -8   0   6       24.59       22.88      5.00 o
  -7   0   6      396.07      417.47     12.58 o
  -6   0   6      157.61      150.40      5.80 o
  -5   0   6      156.79      159.99      3.19 o
  -4   0   6      579.45      618.85      7.88 o
  -3   0   6       30.63       35.84      6.00 o
  -2   0   6      236.63      236.65      7.67 o
  -1   0   6      296.70      330.84      4.03 o
   0   0   6      415.45      434.91      6.34 o
   1   0   6     3184.40     3426.18     54.79 o
   2   0   6        0.72        0.91      3.65 o
   3   0   6        2.91       14.03      2.50 o
   4   0   6      291.22      299.63      9.48 o
   5   0   6       33.14       35.13      5.03 o
   6   0   6      152.34      153.16     12.20 o
   8   0   6      434.76      445.98     31.54 o
  10   0   6        6.25       -0.06      6.03 o
 -10   1   6       49.36       54.10      4.58 o
  -9   1   6       34.01       38.85      3.88 o
  -8   1   6      126.02      137.65      5.70 o
  -7   1   6      674.86      629.96     10.96 o
  -6   1   6      115.03      115.24      4.34 o
  -5   1   6      387.32      358.09      4.83 o
  -4   1   6      243.28      216.81      3.35 o
  -3   1   6     2763.12     3121.55     34.69 o
  -2   1   6     2022.31     2129.30     21.39 o
  -1   1   6       31.65       26.15      1.88 o
   0   1   6     1820.73     1880.32     17.37 o
   1   1   6      357.43      354.37      4.83 o
   2   1   6     1399.42     1429.76     15.86 o
   3   1   6      505.24      538.64     14.37 o
   4   1   6      270.28      284.75      7.02 o
   5   1   6      201.12      207.49      6.28 o
   6   1   6       98.82      159.52     45.23 o
   7   1   6       14.17       15.07      7.16 o
   9   1   6        7.26        3.76      8.20 o
 -10   2   6       59.92       70.99      4.52 o
  -9   2   6       80.55       92.42      4.88 o
  -8   2   6      284.00      282.46      5.70 o
  -7   2   6      419.73      424.58      6.15 o
  -6   2   6      248.76      242.62      3.58 o
  -5   2   6       38.20       35.81      1.34 o
  -4   2   6       16.63       26.28      0.96 o
  -3   2   6       62.44       65.32      1.99 o
  -2   2   6        0.36       -0.26      0.75 o
  -1   2   6       78.23       71.52      3.10 o
   0   2   6      550.07      555.59      6.31 o
   1   2   6     2030.19     2059.76     20.44 o
   2   2   6       90.48       99.31      3.14 o
   3   2   6       55.78       57.71      3.08 o
   4   2   6      143.36      129.16      4.17 o
   5   2   6       34.84       37.18      5.05 o
   6   2   6       52.47       60.85      5.54 o
   7   2   6        1.67        4.88      4.61 o
 -10   3   6        7.74       10.53      2.28 o
  -9   3   6      149.86      156.72      4.85 o
  -8   3   6       10.09       12.48      2.09 o
  -7   3   6      175.81      188.51      4.02 o
  -6   3   6      197.14      179.63      3.31 o
  -5   3   6       47.94       52.49      2.85 o
  -4   3   6      265.79      217.37      2.52 o
  -3   3   6      118.29      109.69      4.00 o
  -2   3   6      863.38      890.39      7.51 o
  -1   3   6        0.83        1.68      0.96 o
   0   3   6     1586.74     1634.10     17.31 o
   1   3   6        6.82        9.19      1.80 o
   2   3   6      574.89      587.78      7.54 o
   3   3   6        2.38        2.14      1.70 o
   4   3   6        0.22       -0.87      1.51 o
   5   3   6        6.14        6.44      2.30 o
   6   3   6      400.16      379.07     11.04 o
   7   3   6      101.59       89.92     12.47 o
   8   3   6       54.58       69.30      9.58 o
 -10   4   6        0.64        1.59      1.86 o
  -9   4   6        9.27       21.65      6.35 o
  -8   4   6        0.53        1.32      1.54 o
  -7   4   6        0.90        1.62      1.33 o
  -6   4   6      123.44      112.46      2.71 o
  -5   4   6      294.58      285.34      4.09 o
  -4   4   6      462.82      417.30      5.21 o
  -3   4   6       15.37       15.30      0.96 o
  -2   4   6      126.36      105.52      2.32 o
  -1   4   6       13.54       21.45      2.15 o
   0   4   6     2223.22     2211.04     21.70 o
   1   4   6      289.45      310.21      5.83 o
   2   4   6       81.02       95.32      3.29 o
   3   4   6      215.94      189.44      4.71 o
   4   4   6       51.97       51.19      3.73 o
   5   4   6       33.36       37.41      4.06 o
   6   4   6        1.15        2.12      2.09 o
   7   4   6        7.35       14.34      4.58 o
   8   4   6       18.97       18.01      5.80 o
   9   4   6      124.36      113.95     16.22 o
 -10   5   6        0.22        0.49      1.53 o
  -9   5   6       52.93       66.56      3.96 o
  -8   5   6       51.62       53.48      2.88 o
  -7   5   6      108.49      108.82      3.97 o
  -6   5   6       25.13       22.80      1.71 o
  -5   5   6        3.04        3.63      1.19 o
  -4   5   6      807.45      834.08      9.09 o
  -3   5   6        0.95        3.94      0.89 o
  -2   5   6      537.65      508.64      6.02 o
  -1   5   6      306.64      287.23      4.03 o
   0   5   6      942.77      984.36      9.92 o
   1   5   6       74.63       79.04      2.88 o
   2   5   6     1927.82     2053.62     29.43 o
   3   5   6        5.79        6.18      1.92 o
   4   5   6       28.42       28.69      3.20 o
   5   5   6       21.44       26.76      4.14 o
   6   5   6      180.05      193.97      7.50 o
   7   5   6        8.12        4.77      2.69 o
   8   5   6       27.87       25.89      6.06 o
   9   5   6        7.56       19.57     21.73 o
 -10   6   6       10.78       18.95      3.47 o
  -9   6   6       55.85       63.00      3.66 o
  -8   6   6        6.81        7.14      1.91 o
  -7   6   6        3.01        2.59      1.56 o
  -6   6   6       65.06       74.98      3.28 o
  -5   6   6      208.25      217.64      3.66 o
  -4   6   6      124.02      115.09      2.61 o
  -3   6   6       47.35       59.76      1.78 o
  -2   6   6      132.32      131.48      3.01 o
  -1   6   6        3.18        3.70      1.40 o
   0   6   6       43.42       53.09      2.24 o
   1   6   6       49.38       64.42      2.33 o
   2   6   6     1521.21     1522.64     19.45 o
   3   6   6      196.00      197.85      5.38 o
   4   6   6       10.58        9.80      2.90 o
   5   6   6      238.97      246.03      6.19 o
   6   6   6       24.20       33.69      3.34 o
   7   6   6       47.80       36.28      4.00 o
   8   6   6       33.86       36.13      4.04 o
   9   6   6       60.09       59.61      5.32 o
  -9   7   6        4.03        2.79      1.98 o
  -8   7   6       31.30       30.52      2.56 o
  -7   7   6      366.51      334.66      6.29 o
  -6   7   6      271.86      272.00      5.11 o
  -5   7   6        0.76       -1.48      2.31 o
  -4   7   6       60.25       66.72      2.56 o
  -3   7   6        0.27        3.01      1.00 o
  -2   7   6      154.47      160.72      4.89 o
  -1   7   6      240.71      228.10      4.26 o
   0   7   6       48.37       53.86      2.53 o
   1   7   6      565.55      579.82      7.99 o
   2   7   6        2.06        2.23      1.29 o
   3   7   6      148.92      140.47      5.02 o
   4   7   6        4.56        4.01      1.80 o
   5   7   6      310.75      323.19      8.40 o
   6   7   6      198.75      199.58      6.48 o
   7   7   6      154.86      166.42      5.94 o
   8   7   6       13.26       14.51      3.61 o
   9   7   6       75.47       77.33     10.43 o
  -9   8   6       27.82       39.20      5.93 o
  -8   8   6        1.58       -0.64      1.61 o
  -7   8   6      112.27      107.07      4.14 o
  -6   8   6        3.81        4.17      1.66 o
  -5   8   6      113.79      111.11      3.40 o
  -4   8   6       44.53       46.50      2.24 o
  -3   8   6       26.24       30.76      1.58 o
  -2   8   6        3.70        4.38      1.26 o
  -1   8   6       92.02       91.48      5.17 o
   0   8   6      127.26      131.82      3.83 o
   1   8   6       78.04       76.33      3.41 o
   2   8   6        3.12        2.96      1.69 o
   3   8   6       27.88       22.55      2.16 o
   4   8   6       63.78       74.74      4.80 o
   5   8   6       46.10       39.14      2.94 o
   6   8   6      421.46      407.37     10.38 o
   7   8   6       10.45       10.62      3.48 o
   8   8   6        0.05        0.46      2.76 o
   9   8   6        7.56        6.08      2.87 o
  -9   9   6        0.14       -0.23      1.61 o
  -8   9   6       49.29       53.08      3.40 o
  -7   9   6       29.77       42.23      3.37 o
  -6   9   6      464.32      468.98      8.38 o
  -5   9   6      132.70      124.65      4.02 o
  -4   9   6       69.03       76.42      2.81 o
  -3   9   6        8.69        9.20      1.61 o
  -2   9   6       40.11       40.95      2.28 o
  -1   9   6      222.50      247.01      5.29 o
   0   9   6       41.24       44.10      2.98 o
   1   9   6       97.16       94.52      3.07 o
   2   9   6      489.24      524.92      9.12 o
   3   9   6       70.67       78.67      5.28 o
   4   9   6      113.18      104.38      3.92 o
   5   9   6        0.63        0.66      2.53 o
   6   9   6       14.27       14.86      2.91 o
   7   9   6        1.99        2.67      2.45 o
   8   9   6        7.70        9.73      4.08 o
  -9  10   6       21.31       20.86      3.44 o
  -8  10   6       70.11       67.04      3.47 o
  -7  10   6      247.09      243.57      5.36 o
  -6  10   6       40.10       37.75      3.00 o
  -5  10   6       13.21       20.16      4.65 o
  -4  10   6      182.30      172.73      4.76 o
  -3  10   6      385.09      372.05      6.45 o
  -2  10   6      498.22      496.20      7.61 o
  -1  10   6      269.84      256.73      6.03 o
   0  10   6       55.96       63.67      3.92 o
   1  10   6      123.16      137.07      3.68 o
   2  10   6      151.04      151.88      4.01 o
   3  10   6       69.95       72.96      8.08 o
   4  10   6        0.14       -0.55      2.44 o
   5  10   6      192.91      187.78      4.58 o
   6  10   6       29.82       30.57      4.01 o
   7  10   6        2.34        1.79      1.96 o
   8  10   6       13.89        3.30      5.81 o
  -8  11   6       21.21       17.03      2.78 o
  -7  11   6       17.56       23.01      2.97 o
  -6  11   6      456.05      447.94      9.36 o
  -5  11   6      107.77      107.11      6.42 o
  -4  11   6       41.14       38.74      3.10 o
  -3  11   6     1308.84     1330.47     17.44 o
  -2  11   6       82.66       78.19      3.13 o
  -1  11   6        0.13        1.36      1.54 o
   0  11   6        9.87        9.57      2.04 o
   1  11   6       23.82       20.61      3.29 o
   2  11   6      126.61      137.44      3.73 o
   3  11   6       27.07       34.03      7.89 o
   4  11   6       25.51       34.60      4.91 o
   5  11   6      139.25      138.84      6.92 o
   6  11   6        3.28        4.05      3.82 o
   7  11   6        0.34       -1.25      3.51 o
   8  11   6        6.45        9.44      5.13 o
  -8  12   6       31.27       31.19      5.52 o
  -7  12   6       60.84       64.73      4.81 o
  -6  12   6      244.68      237.12      7.38 o
  -5  12   6      173.38      180.30      7.11 o
  -4  12   6       48.31       39.99      3.16 o
  -3  12   6       12.67       12.75      2.32 o
  -2  12   6        5.58        4.29      1.84 o
  -1  12   6        8.75       12.88      2.15 o
   0  12   6        2.60        3.66      2.00 o
   1  12   6       54.98       46.82      3.41 o
   2  12   6        0.20        0.21      1.09 o
   3  12   6       38.67       51.23      4.96 o
   4  12   6        7.56        5.45      3.50 o
   5  12   6       26.81       21.01      5.45 o
   6  12   6        7.51        3.61      3.52 o
   7  12   6        8.80        5.93      4.88 o
  -7  13   6        7.91        8.70      3.06 o
  -6  13   6       41.61       51.64      5.57 o
  -5  13   6        3.76        1.64      2.83 o
  -4  13   6      151.63      151.67      5.21 o
  -3  13   6       58.60       61.04      5.19 o
  -2  13   6       26.95       34.90      4.65 o
  -1  13   6       14.76       16.35      2.34 o
   0  13   6       31.77       33.76      4.31 o
   1  13   6       67.82       60.26      3.79 o
   2  13   6       36.55       28.08      3.55 o
   3  13   6       50.26       66.27      9.95 o
   4  13   6        7.25        4.24      3.22 o
   5  13   6       15.72        2.45      3.30 o
   6  13   6       12.72        4.52      3.89 o
   7  13   6        4.02        1.43      3.57 o
  -7  14   6        0.17       -0.03      1.92 o
  -6  14   6        1.88       10.54      4.20 o
  -5  14   6        5.64        5.09      3.04 o
  -4  14   6        2.72        3.26      2.06 o
  -3  14   6       32.77       41.16      4.16 o
  -2  14   6        3.44        4.08      1.94 o
  -1  14   6       26.64       23.11      2.80 o
   0  14   6       16.19       20.76      2.72 o
   1  14   6        1.87        1.81      1.90 o
   2  14   6        5.95        3.15      2.03 o
   3  14   6       43.02       40.90      9.08 o
   4  14   6        0.35        0.24      2.72 o
   5  14   6       11.89        2.58      3.84 o
   6  14   6       12.51        6.21      4.58 o
  -6  15   6       17.07       20.85      6.32 o
  -5  15   6        0.02        0.23      3.49 o
  -4  15   6       11.07        9.11      2.57 o
  -3  15   6        7.19        6.25      2.39 o
  -2  15   6       18.82       30.91      4.37 o
  -1  15   6        0.55        0.21      2.21 o
   0  15   6       43.12       42.60      3.16 o
   1  15   6        2.48        2.42      2.13 o
   2  15   6        0.47       -0.49      1.07 o
   3  15   6        3.63        0.52      2.69 o
   4  15   6       34.94       -0.67      3.56 o
   5  15   6        3.09       -0.69      3.22 o
  -5  16   6        3.22        3.81      5.03 o
  -4  16   6       27.14       21.30      4.64 o
  -3  16   6       75.60       93.95     16.21 o
  -2  16   6        6.17        5.73      2.32 o
  -1  16   6        8.32        3.21      2.48 o
   0  16   6       27.70       24.42     10.46 o
   1  16   6       14.93        7.21      2.41 o
   2  16   6        5.53        1.58      2.94 o
   3  16   6        3.20        2.49      3.37 o
   4  16   6        0.30       -2.99      4.86 o
  -4  17   6       51.04       49.14      4.92 o
  -3  17   6      102.22      119.04      4.51 o
  -2  17   6        2.32        2.71      2.49 o
  -1  17   6        2.14        3.08      2.71 o
   0  17   6        7.91        6.68      2.72 o
   1  17   6        3.93        2.14      2.19 o
   2  17   6       13.36        9.47      4.77 o
   3  17   6        1.35        1.65      3.41 o
  -2  18   6       19.08       30.73      9.00 o
  -1  18   6        2.45        0.85      2.05 o
   0  18   6       16.24        7.33      2.60 o
   1  18   6        7.91        3.51      3.31 o
 -10   1   7        0.32        0.47      1.87 o
  -9   1   7        2.67        2.54      1.56 o
  -8   1   7       24.18       31.19      2.57 o
  -7   1   7      469.24      472.76      7.25 o
  -6   1   7        0.73        0.78      0.80 o
  -5   1   7        5.64        5.10      0.73 o
  -4   1   7       16.06       16.84      3.35 o
  -3   1   7        4.08        6.70      2.42 o
  -2   1   7     1898.11     1978.01     20.07 o
  -1   1   7        0.38        1.76      0.75 o
   0   1   7      151.98      166.40      2.74 o
   1   1   7        0.56        0.49      0.91 o
   2   1   7       87.27       77.26      2.79 o
   3   1   7        3.55        3.03      1.62 o
   4   1   7       33.73       29.96      2.87 o
   5   1   7       72.80       68.19      4.21 o
   6   1   7        3.34        7.43      4.38 o
   7   1   7        3.82       10.09      7.23 o
   8   1   7       19.83       -1.29      6.79 o
   9   1   7        0.00        9.17      6.58 o
 -10   2   7       23.96       21.09      3.34 o
  -9   2   7      132.55      141.86      4.88 o
  -8   2   7      114.97      130.16      3.84 o
  -7   2   7     1116.28     1112.70     14.33 o
  -6   2   7      178.53      171.57      3.32 o
  -5   2   7        7.70        6.74      0.51 o
  -4   2   7        1.57        0.54      0.84 o
  -3   2   7      394.94      407.70      6.09 o
  -2   2   7     1886.91     2000.11     21.74 o
  -1   2   7      963.50     1011.88      9.83 o
   0   2   7       39.04       46.22      1.66 o
   1   2   7      858.61      877.06      9.67 o
   2   2   7       53.64       57.64      2.52 o
   3   2   7      107.44      100.19      3.49 o
   4   2   7        4.68        7.69      2.24 o
   5   2   7       24.48       31.63      3.36 o
   6   2   7       13.09        8.73      6.82 o
   8   2   7       25.49       38.18     11.12 o
 -10   3   7        7.96       12.02      2.72 o
  -9   3   7       30.22       29.69      3.59 o
  -8   3   7        0.02       -0.01      1.87 o
  -7   3   7      402.80      385.84      7.01 o
  -6   3   7      559.16      551.94      7.41 o
  -5   3   7      248.97      240.03      3.80 o
  -4   3   7      226.45      211.20      4.04 o
  -3   3   7      195.31      191.96      4.32 o
  -2   3   7        0.43        1.27      0.43 o
  -1   3   7        0.15        0.73      0.65 o
   0   3   7        4.54        2.96      1.06 o
   1   3   7       35.42       43.40      2.74 o
   2   3   7       52.68       72.62      2.66 o
   3   3   7        4.47        7.78      1.77 o
   4   3   7       42.94       52.77      3.20 o
   5   3   7        0.03        2.14      1.91 o
   6   3   7        3.81        1.94      2.48 o
   7   3   7        9.41        5.48      3.31 o
 -10   4   7       27.59       28.12      4.01 o
  -9   4   7       59.93       65.56      3.18 o
  -8   4   7       43.99       50.39      3.88 o
  -7   4   7      251.08      240.23      4.59 o
  -6   4   7      505.84      497.14      6.26 o
  -5   4   7        1.01        1.88      0.74 o
  -4   4   7      237.83      237.33      7.57 o
  -3   4   7       40.28       44.30      1.37 o
  -2   4   7        0.15        0.88      0.59 o
  -1   4   7      507.06      568.21      5.59 o
   0   4   7       80.45       79.13      2.41 o
   1   4   7      653.11      543.76      7.69 o
   2   4   7       87.72       97.54      3.55 o
   3   4   7        1.37        2.87      1.56 o
   4   4   7       45.98       49.74      2.96 o
   5   4   7        4.79        8.40      2.55 o
   6   4   7       38.33       51.13      4.69 o
   7   4   7       77.89       82.56      4.80 o
   8   4   7       12.43        7.23      3.78 o
   9   4   7        3.31       -4.53      4.82 o
 -10   5   7       24.05       24.14      4.02 o
  -9   5   7       20.48       20.56      2.69 o
  -8   5   7        1.34        1.87      1.33 o
  -7   5   7      357.86      352.76      5.59 o
  -6   5   7        7.90        2.72      1.19 o
  -5   5   7      180.13      166.77      3.32 o
  -4   5   7        0.01       -0.69      0.54 o
  -3   5   7      136.36      128.33      2.88 o
  -2   5   7       89.24       85.82      2.09 o
  -1   5   7        3.64        2.24      0.90 o
   0   5   7      340.28      334.77      4.23 o
   1   5   7     1410.84     1414.33     16.36 o
   2   5   7      120.89      125.92      3.83 o
   3   5   7       69.98       90.08      4.46 o
   4   5   7        0.17       -0.16      2.11 o
   5   5   7        0.00        0.55      2.41 o
   6   5   7       13.53       18.93      3.25 o
   7   5   7       54.47       58.00      4.93 o
   8   5   7       69.33       73.64      6.60 o
   9   5   7        0.60        3.07      3.92 o
  -9   6   7        2.71        1.59      2.41 o
  -8   6   7       22.14       24.28      2.56 o
  -7   6   7        1.49        1.18      1.65 o
  -6   6   7      266.54      262.87      4.42 o
  -5   6   7      272.16      255.18      9.55 o
  -4   6   7        4.67        3.89      1.19 o
  -3   6   7      353.87      358.64      5.32 o
  -2   6   7       42.26       48.77      3.40 o
  -1   6   7      119.63      130.65      3.11 o
   0   6   7      599.28      590.81      7.20 o
   1   6   7     2513.67     2570.75     27.84 o
   2   6   7      538.19      499.00      7.26 o
   3   6   7      278.19      288.24      7.93 o
   4   6   7       44.67       42.15      3.12 o
   5   6   7        1.85        5.11      2.18 o
   6   6   7      316.87      335.57      9.22 o
   7   6   7        3.36        5.22      2.89 o
   8   6   7        9.10       10.22      4.56 o
   9   6   7       16.17       16.33      7.67 o
  -9   7   7       47.97       56.33      4.15 o
  -8   7   7        4.36        2.57      2.10 o
  -7   7   7        0.02       -0.73      1.25 o
  -6   7   7      128.98      112.88      3.64 o
  -5   7   7       40.71       39.75      3.15 o
  -4   7   7      289.31      291.79      4.40 o
  -3   7   7        2.31        0.81      0.94 o
  -2   7   7       16.97       14.74      1.70 o
  -1   7   7       56.33       54.32      2.35 o
   0   7   7      137.25      139.88      3.40 o
   1   7   7      122.36      123.03      2.97 o
   2   7   7      540.90      522.43      7.24 o
   3   7   7        2.94        6.01      2.16 o
   4   7   7        2.37        3.53      3.22 o
   5   7   7        0.45        4.44      2.27 o
   6   7   7      188.74      190.93      6.95 o
   7   7   7       11.90       16.02      3.66 o
   8   7   7        5.62        6.02      3.00 o
   9   7   7       32.52       34.59      8.11 o
  -9   8   7        6.29        7.60      2.57 o
  -8   8   7       19.75       20.51      2.43 o
  -7   8   7        2.47        1.81      1.53 o
  -6   8   7       13.07       11.42      2.08 o
  -5   8   7       99.14       95.50      3.64 o
  -4   8   7       38.13       39.72      1.91 o
  -3   8   7      208.36      206.57      4.19 o
  -2   8   7        8.11       13.16      2.23 o
  -1   8   7       50.15       46.66      2.81 o
   0   8   7      619.12      631.53      8.84 o
   1   8   7      131.06      135.10      3.67 o
   2   8   7       47.23       39.00      2.37 o
   3   8   7      188.50      206.28      6.12 o
   4   8   7       26.68       40.56      5.85 o
   5   8   7        0.25        2.45      2.35 o
   6   8   7      251.73      243.57      7.17 o
   7   8   7        0.48        1.02      2.29 o
   8   8   7        0.00        1.27      2.75 o
  -9   9   7       41.27       52.00      3.21 o
  -8   9   7       52.92       53.46      4.17 o
  -7   9   7       72.98       68.31      3.26 o
  -6   9   7      103.57      129.47      6.43 o
  -5   9   7       11.06        4.45      1.64 o
  -4   9   7      287.10      292.39      5.19 o
  -3   9   7     1465.63     1486.83     17.72 o
  -2   9   7      388.45      378.54      7.25 o
  -1   9   7      254.86      246.43      5.50 o
   0   9   7      346.32      327.58      7.10 o
   1   9   7       60.65       64.27      2.78 o
   2   9   7        0.11        1.12      1.78 o
   3   9   7       17.17       18.97      2.53 o
   4   9   7      115.95      122.15      4.76 o
   5   9   7       59.18       48.36      4.50 o
   6   9   7       62.80       69.27      3.81 o
   7   9   7      108.13      105.48      4.84 o
   8   9   7       12.54        4.65      6.39 o
  -8  10   7        9.68        5.33      2.73 o
  -7  10   7       57.63       61.94      3.44 o
  -6  10   7       19.58       16.59      2.40 o
  -5  10   7       10.84       10.52      2.60 o
  -4  10   7      134.81      140.20      3.74 o
  -3  10   7       17.81       15.45      2.53 o
  -2  10   7      586.09      584.90      9.63 o
  -1  10   7       43.84       50.16      3.24 o
   0  10   7        2.18        3.96      1.70 o
   1  10   7       28.28       37.09      3.27 o
   2  10   7       10.57       11.74      2.22 o
   3  10   7        6.22        6.68      3.02 o
   4  10   7        1.30        2.88      3.05 o
   5  10   7      161.11      157.28      5.75 o
   6  10   7       32.41       12.83      7.26 o
   7  10   7        0.14       -0.80      5.03 o
   8  10   7       26.50       21.74      9.25 o
  -8  11   7        2.88        3.88      2.04 o
  -7  11   7        1.30        1.38      1.60 o
  -6  11   7       37.89       47.06      3.18 o
  -5  11   7       21.25       23.27      3.86 o
  -4  11   7      194.46      218.03      5.66 o
  -3  11   7        2.04        3.37      1.99 o
  -2  11   7      124.07      124.98      4.56 o
  -1  11   7       37.38       41.79      2.71 o
   0  11   7       32.77       38.49      3.87 o
   1  11   7       40.67       40.62      3.31 o
   2  11   7        7.06        6.21      2.27 o
   3  11   7      116.41      116.68      6.02 o
   4  11   7        6.98        9.88      4.03 o
   5  11   7        5.11        1.49      3.15 o
   6  11   7        0.31        0.15      2.57 o
   7  11   7       65.37       75.13      6.75 o
  -7  12   7        5.60        9.12      2.45 o
  -6  12   7       26.53       17.90      6.75 o
  -5  12   7        2.05        2.69      2.41 o
  -4  12   7       28.02       39.58      6.14 o
  -3  12   7       54.59       60.02      4.91 o
  -2  12   7      159.26      155.06      4.87 o
  -1  12   7        1.30        2.31      1.71 o
   0  12   7       25.98       38.45      5.52 o
   1  12   7      123.48      139.26      4.70 o
   2  12   7       34.88       31.65      3.08 o
   3  12   7       56.58       56.87      6.33 o
   4  12   7       11.57        3.83      3.36 o
   5  12   7        0.36        3.59      3.95 o
   6  12   7        0.12       -0.33      3.39 o
   7  12   7        2.22       -0.14      3.91 o
  -7  13   7        1.29        2.78      2.43 o
  -6  13   7        3.63        2.88      2.81 o
  -5  13   7       13.85       13.59      3.21 o
  -4  13   7      145.57      139.20      5.20 o
  -3  13   7      124.26      135.62      4.32 o
  -2  13   7        1.33        3.00      2.21 o
  -1  13   7       34.01       45.56      3.29 o
   0  13   7       35.60       52.70      3.12 o
   1  13   7        2.98        3.51      2.54 o
   2  13   7       25.13       12.93      2.58 o
   3  13   7        7.88       10.87      3.81 o
   4  13   7       10.92        4.96      3.67 o
   5  13   7        0.01        2.71      3.35 o
   6  13   7       25.18       21.74      9.81 o
  -6  14   7       74.26       85.45      6.68 o
  -5  14   7       64.61       75.13      4.61 o
  -4  14   7       25.88       33.20      4.85 o
  -3  14   7        2.79        5.79      2.17 o
  -2  14   7        2.66        3.61      2.45 o
  -1  14   7        2.55        2.11      1.88 o
   0  14   7        0.13       -0.47      1.56 o
   1  14   7      120.71      115.61      5.26 o
   2  14   7       13.77        7.08      1.88 o
   3  14   7        4.27        1.65      2.86 o
   4  14   7       15.91        3.61      4.72 o
   5  14   7        0.00       -1.69      4.10 o
  -5  15   7       11.14        8.01      5.63 o
  -4  15   7      101.98      106.61      4.60 o
  -3  15   7       29.17       31.44      3.30 o
  -2  15   7        4.46        4.73      2.43 o
  -1  15   7       13.12       11.57      2.48 o
   0  15   7        9.69       10.94      2.53 o
   1  15   7       31.94       30.54      4.75 o
   2  15   7        0.40       -0.72      1.43 o
   3  15   7        0.00        0.09      3.22 o
   4  15   7        9.11        3.38      3.75 o
   5  15   7        0.01       -0.48      3.12 o
  -4  16   7        9.28        8.45      2.73 o
  -3  16   7       10.68        7.71      2.87 o
  -2  16   7       16.08       14.10      3.74 o
  -1  16   7        0.59       -0.68      2.18 o
   0  16   7        2.85        3.27      2.26 o
   1  16   7       22.16       19.08      4.50 o
   2  16   7       45.51       45.67     11.64 o
   3  16   7        0.73        2.30      3.48 o
   4  16   7        0.66       -0.69      3.79 o
  -3  17   7        1.85        4.22      2.36 o
  -2  17   7        0.04        1.30      2.09 o
  -1  17   7        3.96        1.90      2.40 o
   0  17   7        3.28        1.53      2.49 o
   1  17   7       13.62        3.12      3.94 o
   2  17   7        3.52        4.92      5.44 o
 -10   0   8      122.89      128.25     15.19 o
  -9   0   8       15.56       15.55      2.66 o
  -8   0   8       22.27       17.70      2.68 o
  -7   0   8        2.45        1.69      1.04 o
  -6   0   8      114.89      110.30      5.68 o
  -5   0   8      173.39      145.34     16.16 o
  -4   0   8        0.04        4.94      7.17 o
  -3   0   8      303.59      312.15     11.42 o
  -2   0   8       12.63       32.44      8.72 o
  -1   0   8      892.08      956.70     14.60 o
   0   0   8       99.57      115.13      3.63 o
   1   0   8      323.42      339.20      7.22 o
   2   0   8       74.30       75.05      4.78 o
   3   0   8      355.03      361.05     10.16 o
   4   0   8       27.87       28.16      3.55 o
   5   0   8      145.52      147.09      6.50 o
   6   0   8       23.06       13.06      5.65 o
   7   0   8        4.49        3.73      6.65 o
 -10   1   8       59.93       72.26     10.47 o
  -9   1   8       63.37       72.72      4.37 o
  -8   1   8        0.00        1.22      1.43 o
  -7   1   8      106.09      107.10      2.00 o
  -6   1   8        1.31        2.91      2.64 o
  -5   1   8        2.52        0.29      2.58 o
  -4   1   8       57.49       59.94     13.04 o
  -3   1   8        0.00        1.39      2.10 o
  -2   1   8      332.20      352.47      4.01 o
  -1   1   8      218.85      196.85      3.06 o
   0   1   8        0.54        0.95      0.93 o
   1   1   8       30.29       44.89      1.79 o
   2   1   8       15.42       14.41      1.81 o
   3   1   8       57.62       57.96      3.47 o
   4   1   8      348.13      383.22      7.41 o
   5   1   8       18.00       42.26      7.69 o
   6   1   8       45.79       41.37      5.74 o
   7   1   8       34.17       14.00     12.09 o
   8   1   8        0.55        0.67      4.52 o
  -9   2   8       67.29       74.08      3.36 o
  -8   2   8      268.97      258.31      8.66 o
  -7   2   8      134.96      128.10      2.26 o
  -6   2   8      661.98      624.20      9.17 o
  -5   2   8        0.18        0.38      0.65 o
  -4   2   8        0.83        0.81      1.44 o
  -3   2   8       39.76       52.93      3.26 o
  -2   2   8      239.77      247.20      3.58 o
  -1   2   8       38.67       39.44      1.71 o
   0   2   8      187.62      186.14      3.35 o
   1   2   8        1.29        0.61      1.01 o
   2   2   8        2.19        2.85      1.77 o
   3   2   8       41.48       36.05      2.44 o
   4   2   8       43.13       44.03      2.92 o
   5   2   8      136.21      167.96      6.68 o
   6   2   8       39.33       39.04      4.76 o
   7   2   8        0.02       -0.29      2.68 o
   8   2   8       49.35       50.14     17.52 o
   9   2   8        3.86        2.91      7.73 o
  -9   3   8        1.38        4.75      2.57 o
  -8   3   8        0.00        0.33      1.60 o
  -7   3   8      221.93      212.87      3.50 o
  -6   3   8       70.36       78.51      3.71 o
  -5   3   8       41.83       47.40      2.41 o
  -4   3   8        3.98        2.25      0.87 o
  -3   3   8      167.18      154.41      3.99 o
  -2   3   8      105.39      117.37      3.10 o
  -1   3   8      122.26      132.36      2.12 o
   0   3   8      114.86      108.01      2.59 o
   1   3   8        0.10       -1.06      1.12 o
   2   3   8      283.59      285.08      5.62 o
   3   3   8        0.82        1.78      1.47 o
   4   3   8       11.26       13.14      2.19 o
   5   3   8       29.86       30.33      3.86 o
   6   3   8        7.74        2.62      2.41 o
   7   3   8       28.33       37.36      7.22 o
   8   3   8        3.89       -3.76      4.82 o
   9   3   8        5.62        2.35      4.88 o
  -9   4   8       17.68       11.00      2.81 o
  -8   4   8       83.88       81.22      3.27 o
  -7   4   8      250.83      248.12      6.17 o
  -6   4   8      167.12      178.36      5.08 o
  -5   4   8       63.83       70.19      4.18 o
  -4   4   8       54.85       53.00      2.94 o
  -3   4   8        0.33        1.00      0.88 o
  -2   4   8       78.29       73.78      1.32 o
  -1   4   8        4.93        6.04      0.90 o
   0   4   8        0.12       -0.90      1.13 o
   1   4   8      327.89      351.22      5.89 o
   2   4   8      213.12      207.02      5.15 o
   3   4   8        0.80        2.98      1.67 o
   4   4   8       19.34       21.92      2.57 o
   5   4   8        5.00        6.93      3.03 o
   6   4   8       57.30       62.91      4.70 o
   7   4   8       10.26        7.69      4.61 o
   8   4   8       22.75       10.87      7.53 o
   9   4   8        4.02        6.00      8.62 o
  -9   5   8        0.75        1.81      2.17 o
  -8   5   8       35.53       31.76      2.00 o
  -7   5   8        4.47        4.27      1.21 o
  -6   5   8      369.45      343.95      4.36 o
  -5   5   8      138.55      141.52      4.07 o
  -4   5   8      111.91      109.29      3.57 o
  -3   5   8       25.90       27.69      1.13 o
  -2   5   8      217.98      206.21      2.93 o
  -1   5   8       22.03       22.81      1.37 o
   0   5   8      151.94      150.34      3.15 o
   1   5   8      509.37      516.39      7.95 o
   2   5   8      129.71      137.30      4.22 o
   3   5   8       13.28       14.59      2.46 o
   4   5   8        8.44        9.95      3.22 o
   5   5   8       76.19       84.13      5.57 o
   6   5   8       36.11       34.82      4.72 o
   7   5   8      140.25      136.10      7.80 o
   8   5   8        4.10        3.29      4.28 o
   9   5   8       18.04       12.11      6.52 o
  -9   6   8        3.45        2.92      1.71 o
  -8   6   8        3.41        3.78      1.80 o
  -7   6   8       57.99       56.35      2.05 o
  -6   6   8       78.39       82.96      2.38 o
  -5   6   8       65.10       77.83      2.24 o
  -4   6   8       80.62       79.32      2.68 o
  -3   6   8       35.41       33.13      1.18 o
  -2   6   8       86.38       90.40      2.26 o
  -1   6   8      438.69      417.93      5.69 o
   0   6   8      191.70      190.76      5.62 o
   1   6   8       25.92       24.18      1.88 o
   2   6   8      103.88      108.12      3.65 o
   3   6   8       57.56       52.33      3.30 o
   4   6   8        9.66       12.37      3.06 o
   5   6   8        2.42        4.33      3.50 o
   6   6   8        0.47        2.23      2.97 o
   7   6   8       43.89       48.98     11.50 o
   8   6   8        3.42        7.06      3.51 o
  -9   7   8        1.27        0.93      3.00 o
  -8   7   8       35.51       39.88      2.40 o
  -7   7   8       34.78       30.88      1.98 o
  -6   7   8       23.29       29.91      2.07 o
  -5   7   8      185.23      182.35      3.16 o
  -4   7   8      484.64      457.76      7.05 o
  -3   7   8      111.30      108.62      3.06 o
  -2   7   8        0.29       -0.17      0.90 o
  -1   7   8      278.45      267.59      4.52 o
   0   7   8       74.88       81.11      2.86 o
   1   7   8        4.33        5.04      1.72 o
   2   7   8      173.81      170.64      4.54 o
   3   7   8       43.02       49.11      5.03 o
   4   7   8        1.83       -0.35      1.81 o
   5   7   8       47.31       50.92      4.86 o
   6   7   8       28.41       30.37      4.88 o
   7   7   8       11.50       13.93      3.99 o
   8   7   8       19.64       19.63      5.88 o
  -8   8   8       34.57       36.12      2.35 o
  -7   8   8        9.31       10.56      1.90 o
  -6   8   8        7.62        8.62      1.42 o
  -5   8   8       41.92       39.21      2.53 o
  -4   8   8        3.54        2.54      1.08 o
  -3   8   8      123.92      119.86      3.33 o
  -2   8   8      452.14      462.77      7.88 o
  -1   8   8       86.12       97.00      3.88 o
   0   8   8      268.22      273.90      5.00 o
   1   8   8      156.26      156.25      4.22 o
   2   8   8      110.73      121.49      3.77 o
   3   8   8      233.58      225.27      6.42 o
   4   8   8       26.53       41.83      4.16 o
   5   8   8      154.45      151.64      5.70 o
   6   8   8       13.82       16.42      5.80 o
   7   8   8        1.35        3.69      2.54 o
   8   8   8       16.42       11.04      4.35 o
  -8   9   8        0.58        0.89      1.63 o
  -7   9   8       12.96       13.11      2.38 o
  -6   9   8        7.18       10.06      1.68 o
  -5   9   8       86.73       89.37      3.38 o
  -4   9   8       42.30       46.86      2.61 o
  -3   9   8       78.68       75.90      4.01 o
  -2   9   8      877.48      878.12     13.48 o
  -1   9   8      484.69      471.36      8.82 o
   0   9   8        4.84        9.97      2.67 o
   1   9   8      458.92      433.41      7.49 o
   2   9   8       25.56       31.66      2.71 o
   3   9   8        0.00       -0.08      1.26 o
   4   9   8        7.38        5.07      2.45 o
   5   9   8        0.01       -0.67      2.35 o
   6   9   8        0.40       -1.71      2.84 o
   7   9   8       15.82        7.18      3.62 o
  -8  10   8       15.99       15.82      2.37 o
  -7  10   8       13.07       12.95      2.26 o
  -6  10   8       13.12       12.98      2.39 o
  -5  10   8      251.98      245.70      5.32 o
  -4  10   8       28.56       34.37      2.41 o
  -3  10   8      319.44      304.04      7.27 o
  -2  10   8       37.83       42.39      3.33 o
  -1  10   8        0.34        2.04      1.70 o
   0  10   8       84.33       87.98      3.12 o
   1  10   8       54.56       58.92      3.70 o
   2  10   8        0.69        0.20      1.47 o
   3  10   8        0.00       -0.17      2.10 o
   4  10   8       48.46       55.74      3.31 o
   5  10   8       12.01       11.46      2.52 o
   6  10   8       36.24       32.25      9.06 o
   7  10   8       13.05       19.35      8.59 o
  -7  11   8        9.85        6.39      2.20 o
  -6  11   8       20.04       18.60      2.97 o
  -5  11   8        7.68        7.66      3.02 o
  -4  11   8        0.05       -0.06      1.20 o
  -3  11   8       47.81       55.99      5.90 o
  -2  11   8       15.49       26.37      4.50 o
  -1  11   8        0.57       -0.42      1.57 o
   0  11   8        0.23        0.21      1.44 o
   1  11   8       83.33       83.19      4.57 o
   2  11   8       34.48       35.26      3.37 o
   3  11   8        0.02        1.31      2.33 o
   4  11   8        0.35       -2.20      2.90 o
   5  11   8        0.99       -0.54      2.79 o
   6  11   8        5.38        5.71      3.83 o
   7  11   8       27.40       14.73     10.28 o
  -7  12   8        0.49        0.51      1.43 o
  -6  12   8       60.86       59.76      3.68 o
  -5  12   8      100.45      106.32      5.32 o
  -4  12   8        2.22        1.93      1.85 o
  -3  12   8       21.28       19.42      2.97 o
  -2  12   8       39.85       42.39      4.22 o
  -1  12   8       41.83       43.91      3.19 o
   0  12   8        0.16       -0.19      1.38 o
   1  12   8       28.90       31.03      5.46 o
   2  12   8      103.37      104.02      6.11 o
   3  12   8        0.35        1.68      2.64 o
   4  12   8       14.05       12.40      3.79 o
   5  12   8        0.08        0.56      2.88 o
   6  12   8       17.48       11.23      7.93 o
  -6  13   8       44.66       40.81      8.86 o
  -5  13   8       13.95       14.09      5.83 o
  -4  13   8        3.74        3.12      2.05 o
  -3  13   8       66.28       63.18      5.40 o
  -2  13   8        2.41        4.75      2.26 o
  -1  13   8        1.05       -0.07      1.56 o
   0  13   8        1.05        0.15      1.50 o
   1  13   8       57.17       58.04      3.62 o
   2  13   8       36.63       38.22      2.88 o
   3  13   8       58.00       53.28      8.29 o
   4  13   8        3.83       -1.08      3.50 o
   5  13   8        3.79        3.66      3.52 o
   6  13   8       20.69        8.41      6.13 o
  -5  14   8        1.24        0.24      1.77 o
  -4  14   8       19.89       15.84      2.61 o
  -3  14   8       21.78       18.76      3.41 o
  -2  14   8        1.73        1.71      2.38 o
  -1  14   8        3.67        1.79      1.94 o
   0  14   8       26.63       29.99      3.12 o
   1  14   8        8.40        8.55      2.27 o
   2  14   8        4.83        4.28      1.97 o
   3  14   8       15.58       11.15      4.87 o
   4  14   8        0.17        1.33      3.36 o
   5  14   8       30.74        7.25      5.30 o
  -4  15   8       18.57       15.61      2.80 o
  -3  15   8        1.04        5.66      2.94 o
  -2  15   8        8.58       14.05      4.38 o
  -1  15   8        0.03        1.44      2.42 o
   0  15   8        0.17       -1.07      2.02 o
   1  15   8        1.33        2.30      2.69 o
   2  15   8       28.00       26.96      6.27 o
   3  15   8        0.46        2.87      3.29 o
   4  15   8        0.54       -0.26      2.77 o
  -3  16   8       29.37       45.44      6.55 o
  -2  16   8        0.19        5.39      4.47 o
  -1  16   8        0.11       -1.80      2.82 o
   0  16   8        3.40        0.39      1.92 o
   1  16   8       19.83        9.53      3.28 o
   2  16   8        4.69        7.94      4.58 o
   3  16   8        0.55        6.60      5.24 o
  -1  17   8        1.20       -0.35      2.49 o
   0  17   8        2.89        5.59      3.32 o
  -9   1   9       11.57       10.24     14.22 o
  -8   1   9        0.00        0.21      0.55 o
  -7   1   9        0.00       -0.19      0.75 o
  -6   1   9       10.54       12.96      4.69 o
  -5   1   9       33.34       30.91      5.27 o
  -4   1   9       40.60       43.32      5.29 o
  -3   1   9        8.49        8.86      3.94 o
  -2   1   9      180.29      191.32      2.81 o
  -1   1   9       10.19       15.05      1.39 o
   0   1   9       72.28       71.32      2.20 o
   1   1   9      114.88      119.99      3.08 o
   2   1   9        7.80       11.67      2.13 o
   3   1   9       24.77       37.29      2.56 o
   4   1   9       20.73       19.22      2.91 o
   5   1   9       22.22       19.52      3.65 o
   6   1   9       19.46       22.70      3.78 o
   7   1   9        5.51       11.22      4.72 o
   8   1   9        1.14        4.79      5.88 o
  -9   2   9        2.27        3.10      4.66 o
  -8   2   9        4.00        3.65      1.49 o
  -7   2   9        0.35        0.41      1.24 o
  -6   2   9       14.50       12.36      2.40 o
  -5   2   9       18.06       11.61      7.13 o
  -4   2   9        7.14       17.28      4.44 o
  -3   2   9       41.78       55.16      2.94 o
  -2   2   9        6.08        7.06      1.63 o
  -1   2   9      521.53      490.02      5.58 o
   0   2   9        9.39       11.69      2.05 o
   1   2   9      418.28      418.25      5.91 o
   2   2   9       47.97       52.45      2.87 o
   3   2   9      119.10      131.03      3.86 o
   4   2   9        0.11       -1.20      1.80 o
   5   2   9        3.52        5.81      2.28 o
   6   2   9       26.72       30.42      5.36 o
   7   2   9        0.07        2.76      4.76 o
   8   2   9       17.91       15.15     10.91 o
  -9   3   9        2.14        1.60      4.26 o
  -8   3   9       20.02       26.89      3.09 o
  -7   3   9       24.13       36.39      6.82 o
  -6   3   9       65.66       72.36      3.26 o
  -5   3   9      169.14      158.36      6.05 o
  -4   3   9      135.70      134.78      3.60 o
  -3   3   9       41.08       41.34      2.50 o
  -2   3   9       17.04       18.08      1.47 o
  -1   3   9       49.38       53.86      1.79 o
   0   3   9        0.03        1.20      1.24 o
   1   3   9      488.25      486.99      7.44 o
   2   3   9      445.57      438.97      6.94 o
   3   3   9        4.79        4.76      1.98 o
   4   3   9        1.07        1.35      2.05 o
   5   3   9       16.72       10.81      2.75 o
   6   3   9       87.04       76.79      5.89 o
   7   3   9       44.95       19.16     20.01 o
   8   3   9        2.92       -1.03      4.35 o
  -9   4   9        0.29       -7.02      9.76 o
  -8   4   9       11.54        9.31      2.28 o
  -7   4   9       79.73       75.35      3.35 o
  -6   4   9      511.51      505.36      9.24 o
  -5   4   9       58.49       59.96      2.46 o
  -4   4   9      377.50      356.63      7.10 o
  -3   4   9       88.30       88.72      4.25 o
  -2   4   9        9.39        6.72      0.86 o
  -1   4   9      134.42      130.65      2.53 o
   0   4   9       37.97       39.21      2.21 o
   1   4   9       51.38       62.26      2.83 o
   2   4   9      266.52      274.91      5.67 o
   3   4   9        5.08        8.94      2.40 o
   4   4   9       52.19       48.52      3.25 o
   5   4   9       20.45       27.43      4.57 o
   6   4   9       29.57       25.12      4.03 o
   7   4   9       22.47       13.36      9.41 o
   8   4   9       13.60        5.54      4.81 o
  -9   5   9        6.66       -0.74      6.59 o
  -8   5   9        2.02       -0.48      1.43 o
  -7   5   9        2.19        1.82      1.71 o
  -6   5   9       97.87      106.92      4.71 o
  -5   5   9      117.04      139.07      4.24 o
  -4   5   9       15.87       22.93      5.88 o
  -3   5   9       94.64       88.01      3.71 o
  -2   5   9        3.29        3.27      0.77 o
  -1   5   9       64.72       68.21      2.13 o
   0   5   9      331.70      343.10      5.07 o
   1   5   9        0.60        0.63      1.50 o
   2   5   9        2.33        2.16      1.87 o
   3   5   9        8.96       13.62      2.45 o
   4   5   9       20.62       19.38      2.97 o
   5   5   9        5.46        4.58      2.42 o
   6   5   9        1.17       -0.18      2.77 o
   7   5   9       78.96       86.81      6.78 o
   8   5   9        0.00       -1.55      2.96 o
  -8   6   9        0.07       -2.28      1.78 o
  -7   6   9      104.53      108.91      4.47 o
  -6   6   9        3.46        6.45      2.10 o
  -5   6   9       57.78       62.65      2.95 o
  -4   6   9      183.97      184.71      5.77 o
  -3   6   9        8.48        7.07      0.84 o
  -2   6   9        5.22        7.02      1.30 o
  -1   6   9      500.63      506.78      6.84 o
   0   6   9      135.56      131.22      3.53 o
   1   6   9       24.51       32.50      2.22 o
   2   6   9       22.65       12.54      2.35 o
   3   6   9        7.70        7.19      2.51 o
   4   6   9       89.42      104.67      4.45 o
   5   6   9      150.42      156.34      6.46 o
   6   6   9       81.96       84.98      5.30 o
   7   6   9      234.51      255.69     10.81 o
   8   6   9        6.45        4.57      3.52 o
  -8   7   9        2.11        1.75      1.80 o
  -7   7   9        0.14       -1.07      1.03 o
  -6   7   9       18.78       14.41      1.36 o
  -5   7   9        0.33       -0.77      1.79 o
  -4   7   9        1.25        1.60      0.86 o
  -3   7   9      245.04      248.22      4.45 o
  -2   7   9       10.07        7.87      1.56 o
  -1   7   9      121.37      121.72      3.51 o
   0   7   9       98.60       86.89      3.36 o
   1   7   9       76.86       79.83      3.08 o
   2   7   9      581.38      582.43      9.77 o
   3   7   9      260.48      274.13      7.15 o
   4   7   9       17.28       19.06      2.88 o
   5   7   9       14.59       14.33      3.60 o
   6   7   9      162.99      167.62      6.65 o
   7   7   9       28.76       28.28      6.51 o
   8   7   9        0.29        2.88      3.07 o
  -8   8   9        9.02        3.79      2.70 o
  -7   8   9        0.01       -0.52      1.21 o
  -6   8   9        2.12        3.72      1.10 o
  -5   8   9        4.08        6.33      2.42 o
  -4   8   9        7.98       10.41      2.13 o
  -3   8   9      189.91      198.31      3.69 o
  -2   8   9        0.34        2.14      1.45 o
  -1   8   9      515.36      511.56      7.26 o
   0   8   9      236.63      232.42      4.80 o
   1   8   9       51.97       56.84      3.27 o
   2   8   9      310.34      308.47      6.15 o
   3   8   9       92.31      109.00      5.57 o
   4   8   9        3.77        7.81      2.72 o
   5   8   9        7.19        7.09      2.72 o
   6   8   9       23.86       20.50      5.20 o
   7   8   9       29.65       21.09      5.36 o
  -8   9   9        3.12        4.17      2.91 o
  -7   9   9        0.66        4.03      1.49 o
  -6   9   9        0.04       -0.51      0.93 o
  -5   9   9        1.46        1.64      1.30 o
  -4   9   9       37.67       37.16      3.13 o
  -3   9   9      198.54      207.58      4.84 o
  -2   9   9        1.36        0.00      1.16 o
  -1   9   9       49.91       49.81      4.16 o
   0   9   9       66.28       72.99      3.41 o
   1   9   9       54.68       72.45      3.50 o
   2   9   9       60.82       60.55      3.43 o
   3   9   9       38.48       38.43      3.44 o
   4   9   9       79.77       85.06      4.54 o
   5   9   9        3.19        1.76      3.26 o
   6   9   9        0.19        3.14      3.03 o
   7   9   9        0.55        4.12      2.89 o
  -7  10   9        8.43       10.58      2.64 o
  -6  10   9        1.46        1.95      1.94 o
  -5  10   9        5.08        3.12      2.08 o
  -4  10   9       94.95       94.57      5.22 o
  -3  10   9        0.08        0.35      1.52 o
  -2  10   9      192.90      205.42      5.22 o
  -1  10   9       50.97       54.16      3.68 o
   0  10   9       98.71       97.52      3.71 o
   1  10   9        0.68        1.25      1.64 o
   2  10   9        2.84        2.35      1.83 o
   3  10   9      338.04      321.28      8.45 o
   4  10   9        1.12        1.56      1.92 o
   5  10   9        0.27        0.24      1.81 o
   6  10   9        3.77        3.87      2.28 o
  -7  11   9       17.53       17.26      3.39 o
  -6  11   9       14.05        9.96      2.40 o
  -5  11   9       22.43       16.01      3.27 o
  -4  11   9       18.86       21.07      2.69 o
  -3  11   9       38.97       45.94      3.89 o
  -2  11   9        2.29        3.82      1.90 o
  -1  11   9       66.94       76.12      3.32 o
   0  11   9       11.16       15.05      2.20 o
   1  11   9        0.36       -1.49      1.64 o
   2  11   9        0.23       -0.97      1.56 o
   3  11   9        5.97        6.08      2.77 o
   4  11   9        5.06        8.62      3.41 o
   5  11   9       35.14       46.49     18.97 o
   6  11   9        0.08       -0.34      3.67 o
  -6  12   9       36.89       39.57      8.50 o
  -5  12   9       13.82        7.32      3.03 o
  -4  12   9        0.74        0.50      1.69 o
  -3  12   9       23.81       39.97      6.35 o
  -2  12   9       43.48       46.37      3.72 o
  -1  12   9       27.52       27.78      3.39 o
   0  12   9        4.24        4.36      2.09 o
   1  12   9       14.06       15.76      2.46 o
   2  12   9       20.71       25.35      3.51 o
   3  12   9       42.51       41.64      7.59 o
   4  12   9        4.44        3.96      3.38 o
   5  12   9       22.37       10.01      4.83 o
  -5  13   9        0.72        0.24      1.46 o
  -4  13   9        3.86        2.86      2.43 o
  -3  13   9        1.53        3.14      2.35 o
  -2  13   9       12.68        7.25      2.71 o
  -1  13   9        1.91        2.68      2.33 o
   0  13   9        0.16        1.06      1.77 o
   1  13   9       18.60       16.29      2.56 o
   2  13   9        1.20        0.43      1.69 o
   3  13   9       62.05       52.65      8.36 o
   4  13   9        1.53        8.71      4.99 o
   5  13   9        0.08        1.58      3.16 o
  -5  14   9        3.86        4.51      2.46 o
  -4  14   9        0.27       -0.63      2.29 o
  -3  14   9       25.37       27.31      3.60 o
  -2  14   9       24.03       21.86      3.69 o
  -1  14   9        4.77        2.97      2.24 o
   0  14   9        3.93        1.80      1.93 o
   1  14   9        2.57        1.48      1.81 o
   2  14   9       38.05       35.20      5.84 o
   3  14   9        7.67        2.05      2.97 o
   4  14   9        0.01        0.64      2.60 o
  -3  15   9        2.62        7.77      3.54 o
  -2  15   9        3.94        7.07      2.69 o
  -1  15   9        1.79        3.07      2.71 o
   0  15   9        1.72       -3.22      2.15 o
   1  15   9        1.66        1.09      2.12 o
   2  15   9        6.03        3.82      3.43 o
   3  15   9       18.72       10.59      4.32 o
  -1  16   9        0.65        0.85      2.44 o
   0  16   9        1.23        1.98      2.34 o
   1  16   9       12.80        9.41      5.43 o
  -9   0  10        0.23        6.94     12.67 o
  -8   0  10        0.77       -1.71      5.97 o
  -7   0  10       43.66       62.43     10.62 o
  -6   0  10       72.02       83.82     17.60 o
  -5   0  10       10.02        5.50      6.09 o
  -4   0  10        0.83        2.79      5.32 o
  -3   0  10       53.33       61.48      6.16 o
  -2   0  10       25.87       29.66      6.14 o
  -1   0  10      444.48      458.49      9.91 o
   0   0  10      517.38      526.60      8.74 o
   1   0  10      240.65      239.53      6.66 o
   2   0  10      400.94      396.23     10.62 o
   3   0  10        3.57        0.03      5.23 o
   4   0  10       11.33       10.71      4.17 o
   5   0  10      123.48      124.97     13.12 o
   6   0  10       17.99       15.61      4.45 o
   7   0  10       50.55       52.52      9.77 o
   8   0  10       44.67        0.00      6.18 o
  -9   1  10        2.06        3.56      4.98 o
  -8   1  10        0.16       -7.67      6.09 o
  -7   1  10       23.46       20.62      9.65 o
  -6   1  10        5.38        3.94      4.29 o
  -5   1  10        0.00        2.06      3.66 o
  -4   1  10      133.84      141.61     12.89 o
  -3   1  10        2.62        4.62      3.25 o
  -2   1  10        7.58        7.91      1.32 o
  -1   1  10      103.77      103.37      2.57 o
   0   1  10       21.76       16.27      1.57 o
   1   1  10      149.01      143.15      3.55 o
   2   1  10       41.96       48.95      2.77 o
   3   1  10        0.12       -4.00      3.54 o
   4   1  10        8.89       10.26      3.40 o
   5   1  10        7.79        6.41      3.25 o
   6   1  10        6.12        5.50      4.24 o
   7   1  10        1.00        0.35      3.05 o
   8   1  10        4.69        0.02      2.98 o
  -9   2  10       21.24       19.03      6.57 o
  -8   2  10        0.20        5.35      4.88 o
  -7   2  10        0.59        4.40      4.55 o
  -6   2  10       95.81      102.90      9.99 o
  -5   2  10        6.33        9.70      4.68 o
  -4   2  10       21.45       25.23      5.25 o
  -3   2  10       74.09       74.16      5.31 o
  -2   2  10       65.51       57.43      2.15 o
  -1   2  10        5.99        5.28      1.32 o
   0   2  10      290.93      277.06      4.77 o
   1   2  10      167.27      162.65      4.08 o
   2   2  10        8.26        5.89      1.71 o
   3   2  10        0.31        1.69      2.84 o
   4   2  10       37.05       43.84      3.87 o
   5   2  10       27.08       27.99      4.42 o
   6   2  10       58.60       57.07      7.80 o
   7   2  10        2.08       -1.67      3.30 o
   8   2  10        0.20       -1.75      3.52 o
  -8   3  10        4.58       -1.49      4.21 o
  -7   3  10       41.39       45.24      4.29 o
  -6   3  10       51.32       47.08      7.95 o
  -5   3  10      113.13      111.24     16.36 o
  -4   3  10      142.45      134.70      6.17 o
  -3   3  10        5.04        6.34      1.65 o
  -2   3  10      491.97      496.78      8.75 o
  -1   3  10        0.10        0.38      0.75 o
   0   3  10       73.55       86.51      2.85 o
   1   3  10      163.25      165.25      5.40 o
   2   3  10        7.28        7.93      1.82 o
   3   3  10        2.15        0.68      2.55 o
   4   3  10        0.38        0.91      2.37 o
   5   3  10        6.15       10.69      5.33 o
   6   3  10       38.20       42.43      4.68 o
   7   3  10        0.41        1.27      3.77 o
   8   3  10        3.62        0.02      2.95 o
  -8   4  10       26.47       20.86      7.43 o
  -7   4  10       99.19       93.01      7.58 o
  -6   4  10        7.02        3.50      2.11 o
  -5   4  10      205.15      203.82      6.58 o
  -4   4  10       76.49       58.26      2.41 o
  -3   4  10       11.35       14.76      2.02 o
  -2   4  10       25.53       30.16      3.18 o
  -1   4  10      104.61      103.88      2.76 o
   0   4  10       22.49       24.58      2.60 o
   1   4  10        3.54        3.24      1.76 o
   2   4  10        0.07        3.99      1.91 o
   3   4  10       17.58       17.51      2.82 o
   4   4  10        0.00       -0.99      1.73 o
   5   4  10        2.40        3.07      2.36 o
   6   4  10        0.00       -2.04      2.97 o
   7   4  10       25.56       10.48      4.73 o
   8   4  10        5.22        1.68      4.17 o
  -8   5  10       52.39       64.23     15.14 o
  -7   5  10       15.51       12.59      2.74 o
  -6   5  10      299.32      269.31      5.59 o
  -5   5  10      309.82      309.50      6.08 o
  -4   5  10       10.66        8.80      3.27 o
  -3   5  10        6.27        4.51      1.34 o
  -2   5  10       10.45       10.82      1.26 o
  -1   5  10       50.52       52.98      2.44 o
   0   5  10        8.42       11.19      1.75 o
   1   5  10      261.20      243.03      5.66 o
   2   5  10      688.71      687.53     11.22 o
   3   5  10       53.08       59.34      3.55 o
   4   5  10       85.39       87.49      5.57 o
   5   5  10       93.81      104.47      5.79 o
   6   5  10      274.27      264.24      8.98 o
   7   5  10        3.08        4.67      3.85 o
  -8   6  10       12.94        5.79      9.25 o
  -7   6  10        0.00       -2.48      1.66 o
  -6   6  10        0.02        0.39      1.97 o
  -5   6  10       46.24       38.16      3.82 o
  -4   6  10       84.03       90.61      4.51 o
  -3   6  10        6.57        3.24      1.46 o
  -2   6  10      254.21      258.29      3.83 o
  -1   6  10     1066.98     1060.01     13.06 o
   0   6  10       97.97       96.96      3.22 o
   1   6  10      481.09      469.01      7.54 o
   2   6  10      378.17      391.29      8.97 o
   3   6  10       15.64       18.76      3.30 o
   4   6  10        0.12       -3.02      2.73 o
   5   6  10        5.51        4.06      2.82 o
   6   6  10       81.87       98.76      6.97 o
   7   6  10        0.13       -0.16      2.28 o
  -8   7  10       13.21       15.63     10.84 o
  -7   7  10        0.01        1.73      1.86 o
  -6   7  10      153.47      163.17      5.60 o
  -5   7  10        3.17       10.77      3.38 o
  -4   7  10        8.94        7.40      2.21 o
  -3   7  10        0.10       -0.74      0.84 o
  -2   7  10        0.18        0.96      1.18 o
  -1   7  10      440.29      459.40      7.41 o
   0   7  10       14.84       20.85      2.21 o
   1   7  10        0.18       -0.36      1.29 o
   2   7  10      647.01      628.82     18.78 o
   3   7  10      107.03      111.15      6.30 o
   4   7  10       17.21       17.47      3.94 o
   5   7  10      200.74      205.21      7.87 o
   6   7  10       12.31        8.37      3.19 o
   7   7  10       45.13       53.50      5.37 o
  -7   8  10       28.98       29.20      3.02 o
  -6   8  10       15.04       21.89      4.21 o
  -5   8  10       23.68       29.32      6.46 o
  -4   8  10       14.26       14.52      2.62 o
  -3   8  10        2.39        1.71      1.27 o
  -2   8  10      660.48      633.96      8.86 o
  -1   8  10      110.40      109.55      3.33 o
   0   8  10        4.40        6.92      1.82 o
   1   8  10      196.16      206.06      5.33 o
   2   8  10      509.12      497.11      9.84 o
   3   8  10        5.93        3.21      2.30 o
   4   8  10       16.69       22.25      3.92 o
   5   8  10        7.17       13.33      3.91 o
   6   8  10        5.26        2.25      2.52 o
   7   8  10        9.01       11.02      3.81 o
  -7   9  10        1.10       -0.05      1.67 o
  -6   9  10       25.86       35.08     10.31 o
  -5   9  10        0.89        1.23      0.80 o
  -4   9  10        5.13        3.18      1.15 o
  -3   9  10      124.83      121.38      3.64 o
  -2   9  10       10.29        9.68      1.96 o
  -1   9  10       63.31       61.44      2.85 o
   0   9  10       65.41       70.07      3.67 o
   1   9  10      106.16      118.21      4.23 o
   2   9  10       19.57       11.83      2.78 o
   3   9  10       11.78       12.22      2.98 o
   4   9  10       32.69       38.37      5.86 o
   5   9  10        0.30        3.07      2.61 o
   6   9  10        3.32        3.99      3.42 o
  -6  10  10        2.89        1.83      2.62 o
  -5  10  10       14.73       16.48      3.32 o
  -4  10  10        0.01        2.22      1.75 o
  -3  10  10       92.14       96.38      3.31 o
  -2  10  10      225.07      238.68      5.44 o
  -1  10  10        3.40        3.03      1.54 o
   0  10  10        0.36        1.16      1.67 o
   1  10  10       23.62       21.04      3.10 o
   2  10  10        5.63        8.23      2.19 o
   3  10  10      334.72      346.60      9.15 o
   4  10  10       34.24       31.22      4.21 o
   5  10  10        5.85        3.07      2.34 o
   6  10  10        0.00       -1.49      2.44 o
  -6  11  10        4.46        0.18      2.15 o
  -5  11  10        8.75        5.33      2.44 o
  -4  11  10        7.64       11.63      2.12 o
  -3  11  10        2.85        2.66      1.73 o
  -2  11  10      117.76      114.19      4.02 o
  -1  11  10        0.43        2.41      1.92 o
   0  11  10       29.68       34.02      4.03 o
   1  11  10       90.48       97.63      5.31 o
   2  11  10        3.16        5.08      2.21 o
   3  11  10        2.56        6.43      3.30 o
   4  11  10        0.79        8.10      4.28 o
   5  11  10        9.22        3.83      3.43 o
  -5  12  10        3.15        2.30      1.86 o
  -4  12  10        0.50       -0.51      1.86 o
  -3  12  10        5.03        1.77      2.17 o
  -2  12  10      101.59      114.98      4.72 o
  -1  12  10        0.49       -0.20      1.54 o
   0  12  10       14.22       18.93      2.76 o
   1  12  10        4.23        6.74      2.65 o
   2  12  10        3.43        5.81      2.18 o
   3  12  10       52.37       53.61      8.21 o
   4  12  10       12.33       29.35     11.09 o
  -4  13  10       11.41        6.23      2.53 o
  -3  13  10        2.74        2.35      2.38 o
  -2  13  10        1.01        2.51      2.10 o
  -1  13  10       11.51       16.49      2.89 o
   0  13  10        1.02        0.83      1.79 o
   1  13  10        0.91        1.89      2.35 o
   2  13  10        4.44        2.99      1.99 o
   3  13  10        3.78        5.62      3.67 o
   4  13  10        9.54        6.94      4.03 o
  -3  14  10       16.62       10.16      2.78 o
  -2  14  10        9.52       14.33      3.24 o
  -1  14  10        0.07        6.45      3.31 o
   0  14  10       12.49        8.10      2.73 o
   1  14  10       14.60       18.05      3.07 o
   2  14  10        3.90        1.48      2.54 o
   3  14  10        9.69        5.62      3.25 o
  -1  15  10        1.21        0.24      1.54 o
   0  15  10       10.74       14.75      4.25 o
   1  15  10        0.33       -1.12      2.60 o
  -8   1  11        1.96        1.15      6.22 o
  -7   1  11        8.74       14.90      7.00 o
  -6   1  11        0.15       -7.72      5.14 o
  -5   1  11        3.53        0.59      3.79 o
  -4   1  11       24.82       24.68      5.68 o
  -3   1  11        7.94       11.28      3.69 o
  -2   1  11       17.98       18.15      2.16 o
  -1   1  11        0.85       -0.19      0.85 o
   0   1  11       22.02       28.33      2.46 o
   1   1  11        5.03        4.52      1.57 o
   2   1  11       69.50       72.24      3.15 o
   3   1  11      150.44      150.34      4.53 o
   4   1  11        1.50        4.87      2.41 o
   5   1  11       17.15        8.72      3.38 o
   6   1  11       17.40       17.42      5.37 o
   7   1  11        1.76        0.10      2.43 o
  -8   2  11        1.70        1.32      4.44 o
  -7   2  11        2.65        1.34      4.68 o
  -6   2  11       43.07       47.50      8.77 o
  -5   2  11       21.00       14.40      5.46 o
  -4   2  11        4.61        2.75      3.67 o
  -3   2  11        4.88        4.43      3.33 o
  -2   2  11       20.07       19.10      1.36 o
  -1   2  11      177.73      182.61      3.59 o
   0   2  11      120.33      122.85      5.10 o
   1   2  11       34.27       37.81      2.49 o
   2   2  11      182.66      184.24      4.49 o
   3   2  11       17.78       21.83      2.86 o
   4   2  11        0.04        1.85      2.23 o
   5   2  11        2.95        2.55      3.04 o
   6   2  11       22.01       14.34      5.49 o
   7   2  11       17.30        1.61      3.86 o
  -8   3  11       21.33       29.63      8.44 o
  -7   3  11        2.17        0.30      3.68 o
  -6   3  11      126.34      100.07      9.05 o
  -5   3  11       29.10       21.20      5.98 o
  -4   3  11      103.11      110.84      9.94 o
  -3   3  11       67.70       59.72      2.93 o
  -2   3  11        4.01        3.36      1.52 o
  -1   3  11      132.10      136.55      4.58 o
   0   3  11      510.88      507.05      7.75 o
   1   3  11      301.57      274.23      5.35 o
   2   3  11       48.29       58.68      3.58 o
   3   3  11        4.38        3.29      2.12 o
   4   3  11       20.80       20.63      4.01 o
   5   3  11       67.38       65.46      5.13 o
   6   3  11      126.78      123.24      7.61 o
   7   3  11       31.05       27.33      6.44 o
  -8   4  11       16.17       16.49      8.76 o
  -7   4  11       91.58       91.96     10.68 o
  -6   4  11       49.36       47.18      7.18 o
  -5   4  11       63.13       76.35     11.40 o
  -4   4  11       71.14       69.77      2.21 o
  -3   4  11        2.12        1.68      1.56 o
  -2   4  11       23.56       25.35      2.10 o
  -1   4  11        1.88        0.28      0.79 o
   0   4  11      375.36      400.26      7.24 o
   1   4  11        0.47        1.96      1.65 o
   2   4  11      229.90      217.89      5.97 o
   3   4  11       20.44       19.04      3.68 o
   4   4  11        5.12        3.19      3.11 o
   5   4  11        0.45        4.89      3.73 o
   6   4  11        6.41        1.99      2.74 o
   7   4  11       18.67       18.38      9.82 o
  -7   5  11       22.55       18.97     16.25 o
  -6   5  11        0.92        1.61      1.33 o
  -5   5  11        9.14       12.14      1.44 o
  -4   5  11       87.01       80.78      4.48 o
  -3   5  11       18.33       26.39      4.00 o
  -2   5  11       36.82       40.33      2.56 o
  -1   5  11        5.82        3.80      1.12 o
   0   5  11      232.49      236.13      4.99 o
   1   5  11       18.23       21.29      2.35 o
   2   5  11       95.77       99.19      7.26 o
   3   5  11       39.14       50.97      5.48 o
   4   5  11       47.83       58.23      4.16 o
   5   5  11       37.58       49.96      5.23 o
   6   5  11        0.90       -0.85      2.71 o
   7   5  11       85.66      102.21      7.52 o
  -7   6  11        6.10        2.89      5.09 o
  -6   6  11        1.28        3.81      1.58 o
  -5   6  11       12.84       11.02      2.41 o
  -4   6  11        7.02        6.18      2.55 o
  -3   6  11       45.22       44.50      2.53 o
  -2   6  11       18.82       21.16      1.88 o
  -1   6  11       11.33       13.44      1.72 o
   0   6  11        4.29        4.08      1.42 o
   1   6  11        5.89        7.82      1.93 o
   2   6  11      114.08      124.73      4.90 o
   3   6  11        2.70        1.32      2.07 o
   4   6  11        7.15        6.77      3.00 o
   5   6  11       50.07       41.06      5.98 o
   6   6  11       15.05        5.76      4.13 o
  -7   7  11        0.00        3.03      4.42 o
  -6   7  11       27.13       30.53      6.16 o
  -5   7  11       93.87      107.35      6.49 o
  -4   7  11        0.11       -0.29      2.02 o
  -3   7  11       46.34       51.86      3.86 o
  -2   7  11       47.88       54.97      2.65 o
  -1   7  11      187.54      197.60      4.36 o
   0   7  11        0.11       -0.38      1.10 o
   1   7  11       91.21       91.68      3.46 o
   2   7  11      219.43      210.86      5.71 o
   3   7  11       32.11       39.53      3.71 o
   4   7  11       70.57       76.07      5.15 o
   5   7  11        1.96        0.36      2.25 o
   6   7  11        3.38        2.84      3.43 o
  -7   8  11        0.84        0.09      2.86 o
  -6   8  11        0.38        0.51      1.65 o
  -5   8  11        0.01        0.39      1.79 o
  -4   8  11        5.50        8.88      2.56 o
  -3   8  11       13.73       16.32      1.38 o
  -2   8  11      334.25      334.71      7.44 o
  -1   8  11      198.72      217.19      5.00 o
   0   8  11       19.72       27.16      3.17 o
   1   8  11       57.40       57.93      3.01 o
   2   8  11       99.10      100.07      4.99 o
   3   8  11       53.79       56.91      4.50 o
   4   8  11      100.69      112.27      8.87 o
   5   8  11        0.14        0.22      2.41 o
   6   8  11        9.92        6.73      3.70 o
  -6   9  11        0.08       -1.12      2.39 o
  -5   9  11        0.43       -1.12      2.69 o
  -4   9  11       14.44       12.89      1.82 o
  -3   9  11        8.51        5.55      1.32 o
  -2   9  11       15.02       23.85      2.23 o
  -1   9  11       10.97        8.86      2.10 o
   0   9  11       96.25       96.70      3.98 o
   1   9  11        4.66        8.03      2.13 o
   2   9  11       22.25       16.22      3.62 o
   3   9  11        1.47        2.81      2.58 o
   4   9  11       22.68       29.13      3.66 o
   5   9  11        1.04        1.66      2.63 o
  -6  10  11       14.23        7.58      3.81 o
  -5  10  11        6.53        2.92      2.54 o
  -4  10  11        0.62        0.54      1.43 o
  -3  10  11       11.21        9.51      1.69 o
  -2  10  11       81.12       88.65      3.33 o
  -1  10  11       18.92       17.35      2.54 o
   0  10  11        0.79        0.88      1.50 o
   1  10  11       46.71       46.81      4.91 o
   2  10  11       24.92       22.28      3.17 o
   3  10  11      122.08      123.37      6.49 o
   4  10  11        5.46        7.51      2.77 o
   5  10  11        3.34        3.80      2.66 o
  -5  11  11        3.81        5.45      3.79 o
  -4  11  11        0.32       -1.96      2.39 o
  -3  11  11        0.18       -0.43      1.32 o
  -2  11  11        2.87        3.32      2.00 o
  -1  11  11       35.69       42.42      2.82 o
   0  11  11        7.64        5.69      2.29 o
   1  11  11        5.44        5.09      2.26 o
   2  11  11        8.38        8.94      3.53 o
   3  11  11        0.42        6.00      3.04 o
   4  11  11       21.53       18.06      9.16 o
  -4  12  11       17.30        4.44      2.86 o
  -3  12  11       30.42       26.73      4.42 o
  -2  12  11       32.80       36.75      5.04 o
  -1  12  11        0.29       -0.98      2.03 o
   0  12  11        6.60        4.62      2.28 o
   1  12  11        6.03        7.44      2.48 o
   2  12  11        0.74        2.67      2.57 o
   3  12  11       34.42       27.15      4.36 o
  -3  13  11        0.03        0.39      1.35 o
  -2  13  11        6.70        6.72      2.33 o
  -1  13  11        0.08        1.83      2.07 o
   0  13  11        0.33        5.33      3.68 o
   1  13  11        4.43        5.03      2.54 o
   2  13  11        7.74        9.26      3.48 o
  -1  14  11       42.72       48.43      6.05 o
   0  14  11        0.54        4.85      2.70 o
  -7   0  12       13.40       22.59     15.50 o
  -6   0  12        1.29        0.32      5.32 o
  -5   0  12       86.24       88.74     18.87 o
  -4   0  12       26.01       35.38      9.27 o
  -3   0  12       92.56      101.13      8.70 o
  -2   0  12       60.26       71.04      7.53 o
  -1   0  12       32.06       33.03      4.24 o
   0   0  12        2.63        1.55      2.10 o
   1   0  12       33.03       65.63     21.57 o
   2   0  12      273.65      254.73     12.14 o
   3   0  12        0.00        0.09      2.63 o
   4   0  12        1.36        6.35      6.44 o
   5   0  12        0.02        2.67      4.96 o
   6   0  12        4.68       -0.55      3.87 o
  -7   1  12       10.07       13.49      8.70 o
  -6   1  12        7.79       12.31      7.27 o
  -5   1  12       21.24       25.24      6.50 o
  -4   1  12        0.43       -1.32      6.13 o
  -3   1  12       17.98       17.62      4.87 o
  -2   1  12       15.68       22.17      4.89 o
  -1   1  12       23.93       26.77      1.69 o
   0   1  12      214.25      217.17      4.67 o
   1   1  12      252.66      243.75      5.70 o
   2   1  12        6.86        7.47      3.50 o
   3   1  12       13.27       13.65      2.75 o
   4   1  12        9.34        6.26      3.31 o
   5   1  12       48.25       49.80      7.08 o
   6   1  12        6.41        2.69      4.14 o
  -7   2  12        1.98        3.50      5.20 o
  -6   2  12        0.12       10.10      5.60 o
  -5   2  12      112.47      120.92      9.79 o
  -4   2  12       29.91       25.36      5.77 o
  -3   2  12       41.68       40.34      5.38 o
  -2   2  12        2.90        2.02      1.09 o
  -1   2  12        0.20        0.01      0.60 o
   0   2  12        0.08       -0.48      1.42 o
   1   2  12        0.00       -0.57      1.82 o
   2   2  12        0.00        2.23      2.17 o
   3   2  12        4.55        3.45      2.24 o
   4   2  12        0.65        0.66      1.85 o
   5   2  12        0.72       -1.37      2.62 o
   6   2  12        4.37        4.82      3.87 o
  -7   3  12        1.21        1.21     10.37 o
  -6   3  12        1.27       -0.99      4.16 o
  -5   3  12        5.04       -7.04      6.14 o
  -4   3  12       78.33       74.24      7.32 o
  -3   3  12        2.72       -3.37      3.50 o
  -2   3  12       28.03       35.34      2.69 o
  -1   3  12       91.37       84.85      2.43 o
   0   3  12        5.84        6.27      1.93 o
   1   3  12        5.65        2.75      1.85 o
   2   3  12       34.83       34.26      3.95 o
   3   3  12       32.29       41.76      3.62 o
   4   3  12        8.24        9.22      2.75 o
   5   3  12        7.15        3.07      2.74 o
   6   3  12        2.92        3.11      3.82 o
  -7   4  12       28.93       44.98     18.55 o
  -6   4  12        0.41        0.25      3.81 o
  -5   4  12        4.10        7.87      5.35 o
  -4   4  12        6.14        7.83      4.10 o
  -3   4  12       42.98       42.04      3.00 o
  -2   4  12       20.27       21.27      2.01 o
  -1   4  12       11.28        7.33      1.47 o
   0   4  12      168.15      172.10      3.60 o
   1   4  12        0.74        3.46      1.82 o
   2   4  12       21.92       21.60      3.43 o
   3   4  12       65.08       68.07      4.70 o
   4   4  12        2.33        2.20      2.83 o
   5   4  12       39.94       46.43      8.81 o
   6   4  12       26.58       19.06      4.74 o
  -7   5  12        0.17        1.25      4.60 o
  -6   5  12      124.72      147.09     12.44 o
  -5   5  12       13.48       17.71      6.03 o
  -4   5  12       29.31       29.53      4.77 o
  -3   5  12        9.53        5.67      1.54 o
  -2   5  12       21.04       25.66      2.50 o
  -1   5  12      652.55      626.16     12.45 o
   0   5  12       27.79       27.26      2.70 o
   1   5  12        0.03        3.93      1.82 o
   2   5  12        2.71        6.91      2.75 o
   3   5  12        3.57        9.07      3.25 o
   4   5  12        1.22        3.91      2.81 o
   5   5  12        9.20        2.98      2.86 o
   6   5  12      136.10      130.85     10.26 o
  -6   6  12        8.04        6.58      8.32 o
  -5   6  12        4.28        3.80      4.75 o
  -4   6  12        0.01        1.31      1.76 o
  -3   6  12        0.82        2.23      1.91 o
  -2   6  12        1.87        1.98      1.88 o
  -1   6  12      229.61      219.24      5.58 o
   0   6  12       16.43       11.68      2.09 o
   1   6  12       31.99       30.74      2.33 o
   2   6  12      132.31      133.48      5.74 o
   3   6  12      112.61      114.17      5.88 o
   4   6  12        9.01        8.09      3.25 o
   5   6  12       62.16       71.48      5.36 o
  -6   7  12       54.39       73.29      8.75 o
  -5   7  12       11.28        4.87      2.57 o
  -4   7  12       11.71       13.09      3.34 o
  -3   7  12        0.58       -0.40      2.28 o
  -2   7  12        7.93        6.60      1.41 o
  -1   7  12       30.26       33.06      2.66 o
   0   7  12       18.81       17.01      2.69 o
   1   7  12       17.68        7.96      2.19 o
   2   7  12       55.35       74.23      3.78 o
   3   7  12       24.83       21.76      3.47 o
   4   7  12      118.39      118.46      6.97 o
   5   7  12        7.72        5.92      3.59 o
  -6   8  12       13.92       19.14     11.81 o
  -5   8  12        0.33        1.45      2.12 o
  -4   8  12       12.68       11.48      4.78 o
  -3   8  12       70.04       71.45      5.32 o
  -2   8  12       37.31       35.34      2.37 o
  -1   8  12        5.13        5.01      1.95 o
   0   8  12        3.19        2.63      1.53 o
   1   8  12        0.12       -1.16      1.62 o
   2   8  12      152.01      140.01      6.15 o
   3   8  12      321.77      327.77      8.01 o
   4   8  12       14.22       13.12      3.36 o
   5   8  12       36.80       42.45     11.67 o
  -5   9  12       24.68       23.92      8.55 o
  -4   9  12        1.13       -1.04      2.26 o
  -3   9  12        0.03        0.47      1.69 o
  -2   9  12       54.37       62.79      3.02 o
  -1   9  12       20.92       24.56      2.17 o
   0   9  12        0.05       -0.01      1.32 o
   1   9  12       17.40       27.19      3.22 o
   2   9  12      131.63      130.82      6.60 o
   3   9  12       11.07       12.69      3.05 o
   4   9  12       50.33       48.71      4.85 o
  -4  10  12        6.55        3.70      3.66 o
  -3  10  12        7.71        2.84      2.69 o
  -2  10  12       30.04       34.21      6.65 o
  -1  10  12        4.18        5.44      2.28 o
   0  10  12        5.95        3.87      2.32 o
   1  10  12       20.56       24.09      3.03 o
   2  10  12       33.46       25.39      4.05 o
   3  10  12        0.27       -0.38      2.61 o
  -4  11  12       22.42        6.25      4.95 o
  -3  11  12        8.25        2.96      2.81 o
  -2  11  12        0.44       -0.61      1.33 o
  -1  11  12        4.17        2.29      1.88 o
   0  11  12        0.07       -1.18      1.65 o
   1  11  12        5.96        7.96      2.62 o
   2  11  12        1.45        6.61      4.66 o
   3  11  12       15.18       10.98      3.37 o
  -2  12  12       36.90       33.01      6.26 o
  -1  12  12       19.75       11.82      2.99 o
   0  12  12        1.14        1.38      1.95 o
   1  12  12        2.25        4.09      2.46 o
  -6   1  13        6.67       13.46      6.42 o
  -5   1  13       32.33       49.64     18.10 o
  -4   1  13        4.86       11.16      6.88 o
  -3   1  13        9.13        5.76      4.16 o
  -2   1  13       18.69       18.37      4.64 o
  -1   1  13        0.13        0.73      0.90 o
   0   1  13        4.16        7.70      1.74 o
   1   1  13        1.50       -0.29      1.68 o
   2   1  13       16.82       15.51      2.71 o
   3   1  13        1.13        0.47      1.92 o
   4   1  13        6.63        2.15      3.39 o
   5   1  13        0.11       -3.52      4.19 o
  -6   2  13       56.55       79.10      9.54 o
  -5   2  13       10.97       -0.47      5.76 o
  -4   2  13       31.78       42.29      8.91 o
  -3   2  13        1.27        5.84      5.81 o
  -2   2  13        0.76       -0.02      0.72 o
  -1   2  13        9.12        6.23      1.74 o
   0   2  13        0.67       -0.62      1.26 o
   1   2  13       25.84       19.17      2.91 o
   2   2  13       14.26       11.60      2.46 o
   3   2  13        6.53        6.42      2.36 o
   4   2  13       21.79       16.05      4.89 o
   5   2  13       10.71        6.02      4.88 o
  -6   3  13        7.33        6.51      5.95 o
  -5   3  13       51.81       75.37      8.84 o
  -4   3  13        0.25       -0.07      2.83 o
  -3   3  13        3.48        2.70      3.70 o
  -2   3  13       34.40       27.42      1.71 o
  -1   3  13       71.25       65.61      7.19 o
   0   3  13        0.21       -1.41      1.64 o
   1   3  13        8.96        6.36      2.51 o
   2   3  13        0.08        1.87      2.36 o
   3   3  13       13.95       14.24      2.96 o
   4   3  13        0.36        4.11      3.40 o
   5   3  13        2.63       -0.22      2.16 o
  -6   4  13       22.12       28.97      9.06 o
  -5   4  13        2.73       -1.25      4.57 o
  -4   4  13       35.74       52.37     23.90 o
  -3   4  13        0.36       -0.23      1.15 o
  -2   4  13       32.26       34.46      6.91 o
  -1   4  13       43.69       41.20      3.43 o
   0   4  13       47.33       47.31      4.15 o
   1   4  13       14.36        7.74      2.05 o
   2   4  13       16.22       14.93      3.88 o
   3   4  13        7.08        6.84      3.16 o
   4   4  13        3.19        3.37      2.90 o
   5   4  13        0.60       -0.51      2.54 o
  -6   5  13       13.30        9.89      6.33 o
  -5   5  13       45.87       74.56     11.50 o
  -4   5  13       13.61       -4.58      4.41 o
  -3   5  13        3.95        3.42      2.13 o
  -2   5  13        6.96        6.63      3.99 o
  -1   5  13       28.74       28.59      3.36 o
   0   5  13       12.57       11.12      1.89 o
   1   5  13       44.37       39.22      4.31 o
   2   5  13        2.66        1.99      2.05 o
   3   5  13       22.95       18.32      3.56 o
   4   5  13        0.46        2.83      3.23 o
   5   5  13        0.00       -3.69      3.88 o
  -5   6  13       13.21       10.14      6.99 o
  -4   6  13        0.98       -0.04      4.57 o
  -3   6  13       13.69       24.32      4.36 o
  -2   6  13       21.45       25.05      6.60 o
  -1   6  13       21.83       19.00      3.18 o
   0   6  13       33.17       45.91      6.94 o
   1   6  13        0.52        0.47      1.47 o
   2   6  13        8.11        5.31      2.45 o
   3   6  13        1.52        2.58      2.45 o
   4   6  13       11.80       16.71      3.76 o
  -5   7  13        4.29        8.08      5.81 o
  -4   7  13        8.94        6.48      4.62 o
  -3   7  13        0.00        1.97      1.88 o
  -2   7  13       32.43       35.69      9.02 o
  -1   7  13       21.14       14.07      3.87 o
   0   7  13        2.11        0.00      1.35 o
   1   7  13       13.42        9.25      3.16 o
   2   7  13       18.99        9.65      3.23 o
   3   7  13        8.18        7.13      3.46 o
   4   7  13        5.39        4.75      3.17 o
  -4   8  13        1.20        1.18      3.55 o
  -3   8  13        0.30        0.15      1.63 o
  -2   8  13       36.14       39.07      7.45 o
  -1   8  13       12.48        9.23      2.49 o
   0   8  13        0.21        0.18      1.51 o
   1   8  13       21.49        9.93      4.50 o
   2   8  13        4.68        2.81      2.16 o
   3   8  13        0.30        0.29      1.92 o
  -4   9  13       24.35        8.30     11.68 o
  -3   9  13        1.89        1.78      2.37 o
  -2   9  13        0.12        2.57      2.26 o
  -1   9  13        0.03       -0.59      1.34 o
   0   9  13       18.70       20.57      4.19 o
   1   9  13       12.82        4.66      2.23 o
   2   9  13        3.22        2.64      2.25 o
   3   9  13       47.55       50.62      3.98 o
  -2  10  13       12.49        2.51      4.02 o
  -1  10  13        9.06        3.50      2.26 o
   0  10  13        0.22       -1.04      1.63 o
   1  10  13        3.06        0.41      1.56 o
  -5   0  14        8.27        7.38      8.79 o
  -4   0  14       40.22       47.63     19.09 o
  -3   0  14        0.56       -5.00      5.48 o
  -2   0  14        0.99        0.04      4.59 o
  -1   0  14        0.05       -1.11      1.28 o
   0   0  14        0.55        2.22      2.23 o
   1   0  14       42.05       28.29     16.24 o
   2   0  14        1.44        0.06      1.82 o
   3   0  14      197.21      232.73     11.85 o
   4   0  14       49.83       58.66     12.21 o
  -5   1  14        0.03       18.07     10.91 o
  -4   1  14       10.89        6.51      5.83 o
  -3   1  14       10.36        7.19      5.23 o
  -2   1  14        0.23        1.12      3.29 o
  -1   1  14        0.23       -0.33      1.27 o
   0   1  14       26.46       -0.35      2.90 o
   1   1  14        7.33        3.06      1.86 o
   2   1  14       32.27       10.62      5.09 o
   3   1  14       38.62       48.76     14.54 o
   4   1  14        0.02        2.12      3.87 o
  -5   2  14        0.19        3.62      8.60 o
  -4   2  14        3.15        1.96      4.94 o
  -3   2  14        0.04        2.09      5.12 o
  -2   2  14        0.52        0.11      2.90 o
  -1   2  14        5.61        2.65      1.22 o
   0   2  14       33.51       28.14      8.71 o
   1   2  14       20.12        7.24      4.20 o
   2   2  14        3.62        1.51      2.22 o
   3   2  14        3.46        0.53      2.20 o
   4   2  14        5.41        5.39      3.08 o
  -5   3  14       32.08       60.31     13.12 o
  -4   3  14        1.08        4.43      5.65 o
  -3   3  14        1.80        0.70      3.92 o
  -2   3  14        5.32        9.42      4.24 o
  -1   3  14        3.57        3.07      1.37 o
   0   3  14       66.63       64.93      7.37 o
   1   3  14        4.20       -0.47      1.88 o
   2   3  14        0.00        1.94      2.38 o
   3   3  14        0.04        1.41      2.86 o
   4   3  14        0.14        0.13      2.71 o
  -4   4  14        4.20        4.94      4.56 o
  -3   4  14        2.76        5.37      5.92 o
  -2   4  14       19.83        9.70      3.59 o
  -1   4  14        2.35        0.86      1.79 o
   0   4  14       23.26       30.26      4.79 o
   1   4  14       20.52        7.06      2.85 o
   2   4  14       23.52       11.55      4.76 o
   3   4  14        6.18        5.05      2.70 o
  -4   5  14        2.59       -4.53      5.36 o
  -3   5  14        0.40        3.79      4.32 o
  -2   5  14       12.92        7.87      3.81 o
  -1   5  14       57.36       66.18      5.84 o
   0   5  14        1.06        2.09      1.34 o
   1   5  14        8.16        3.32      1.82 o
   2   5  14        0.37        1.10      1.92 o
   3   5  14        7.16        2.09      3.00 o
  -4   6  14        3.40        6.93      5.50 o
  -3   6  14        3.36        0.99      7.02 o
  -2   6  14        7.87        6.14      2.77 o
  -1   6  14        2.06        1.56      2.95 o
   0   6  14        0.17       -0.20      1.08 o
   1   6  14        0.34       -1.81      1.80 o
   2   6  14        4.29        2.86      2.19 o
   3   6  14        4.01        3.27      2.68 o
  -3   7  14        6.10        4.12      5.96 o
  -2   7  14        0.44       -1.00      1.61 o
  -1   7  14       50.44       59.40      5.19 o
   0   7  14        3.83        1.40      1.35 o
   1   7  14       13.65        6.14      2.85 o
   2   7  14        1.94        0.60      1.87 o
  -2   8  14       14.86       10.24      3.96 o
  -1   8  14        0.04       -0.79      2.27 o
   0   8  14        5.93        2.93      1.84 o
   1   8  14       12.90       18.06      5.63 o
  -3   1  15        0.15       -3.62      4.65 o
  -2   1  15        0.19        2.05      3.72 o
  -1   1  15        0.64        0.74      3.99 o
   0   1  15       18.03       21.58      8.30 o
   1   1  15        0.78        0.24      1.60 o
   2   1  15        1.84        0.32      2.54 o
  -3   2  15        5.86        6.96      5.16 o
  -2   2  15        1.22       -0.57      3.38 o
  -1   2  15       10.73       15.41      6.29 o
   0   2  15       18.70        5.07      3.31 o
   1   2  15       32.28        7.27      4.65 o
   2   2  15        2.09        3.60      2.62 o
  -2   3  15        8.51        6.91      7.28 o
  -1   3  15       68.51       57.01     20.43 o
   0   3  15        2.36        1.98      1.81 o
   1   3  15       45.50       58.10     10.91 o
  -2   4  15        5.94       -0.65      4.53 o
  -1   4  15       13.13        7.76      5.15 o
   0   4  15       11.59        7.62      4.21 o
   1   4  15        5.67        0.68      1.59 o
  -1   5  15        6.19        5.78      6.48 o
   0   5  15        0.09        3.44      2.16 o
 
